# Supplementary material for: Analysis of Clonal Type-Specific Antibody Reactions in Toxoplasma gondii Seropositive Humans from Germany by Peptide-Microarray
Source: PLoS One. 2012 Mar 28;7(3):e34212. doi: 10.1371/journal.pone.0034212 (PMC3314601; doi:10.1371/journal.pone.0034212)
Supplement: Table S1 — Detailed serological results for patient sera. (XLS) [file pone.0034212.s001.xls]

## Sheet: Tabelle1
Table S1. Detailed serological results for patient sera.
	Serological tests*
Serum ID	IFT Toxo-Spot IF IgG	VIDAS® Toxo IgG II	Liason IgG	VIDAS® Toxo IgM	Liason IgM	ISAGA IgM	PlateliaTM Toxo IgA TMB	LAT (MAST) (IgG+IgM+IgA)	Infection status	Origin
	titre [1:x]	[IU/ml]	[IU/ml]	Index	[AU/ml]	titre [1:x]	Index	titre [1:x]
Acute1	1024	119	NA	7.45	NA	NA	8.14	256	Acute	Göttingen
Acute2	256	25	NA	2.62	NA	NA	3.89	64	Acute	Göttingen
Acute3	4096	>300	NA	<0.55	NA	NA	1.23	>2048	Acute	Göttingen
Acute4	1024	>300	NA	5.62	NA	NA	11.82	2048	Acute	Göttingen
Acute5	1024	125	NA	2.65	NA	NA	8.96	256	Acute	Göttingen
Acute6	4096	297	NA	3.43	NA	NA	7.80	512	Acute	Göttingen
Acute7	4096	>300	NA	6.45	NA	NA	17.76	1024	Acute	Göttingen
Acute8	16384	>300	NA	<0.55	NA	NA	2.88	>2048	Acute	Göttingen
Acute9	1024	27	NA	0.60	NA	NA	1.96	16	Acute	Göttingen
Acute10	16384	>300	NA	1.48	NA	NA	1.08	2048	Acute	Göttingen
Acute11	4096	>300	NA	3.94	NA	NA	22.54	2048	Acute	Göttingen
Acute12	256	91	NA	0.67	NA	NA	3.08	256	Acute	Göttingen
Acute13	256	74	NA	0.55	NA	NA	≤0.0	128	Acute	Göttingen
Acute14	4096	>300	NA	<0.55	NA	NA	0.36	>2048	Acute	Göttingen
Acute15	4096	NA	> 8,8	NA	<6	25600	NA	2048	Acute	Düsseldorf
Acute16	16384	NA	> 8,8	NA	> 8	102400	NA	512	Acute	Düsseldorf
Acute17	128	NA	> 8,8	NA	> 8	102400	NA	1024	Acute	Düsseldorf
Acute18	8192	NA	> 8,8	NA	> 8	>2000000	NA	1024	Acute	Düsseldorf
Acute19	4096	NA	> 8,8	NA	> 8	102400	NA	512	Acute	Düsseldorf
Acute20	1024	NA	> 8,8	NA	> 8	102400	NA	512	Acute	Düsseldorf
Acute21	16384	NA	> 8,8	NA	> 8	400	NA	>2048	Acute	Düsseldorf
Latent1	16	60	NA	<0.55	NA	NA	≤0.0	256	Latent	Göttingen
Latent2	16	14	NA	<0.55	NA	NA	≤0.0	128	Latent	Göttingen
Latent3	64	45	NA	<0.55	NA	NA	≤0.0	64	Latent	Göttingen
Latent4	64	71	NA	<0.55	NA	NA	≤0.0	256	Latent	Göttingen
Latent5	64	15	NA	<0.55	NA	NA	≤0.0	128	Latent	Göttingen
Latent6	256	67	NA	<0.55	NA	NA	≤0.0	64	Latent	Göttingen
Latent7	64	108	NA	<0.55	NA	NA	≤0.0	256	Latent	Göttingen
Latent8	64	28	NA	<0.55	NA	NA	≤0.0	64	Latent	Göttingen
Latent9	16	23	NA	<0.55	NA	NA	≤0.0	64	Latent	Göttingen
Latent10	256	110	NA	<0.55	NA	NA	≤0.0	512	Latent	Göttingen
Latent11	64	89	NA	<0.55	NA	NA	≤0.0	256	Latent	Göttingen
Latent12	256	85	NA	<0.55	NA	NA	≤0.0	128	Latent	Göttingen
Latent13	64	102	NA	<0.55	NA	NA	≤0.0	256	Latent	Göttingen
Latent14	256	226	NA	<0.55	NA	NA	≤0.0	1024	Latent	Göttingen
Latent15	256	71	NA	<0.55	NA	NA	0.77	64	Latent	Göttingen
Latent16	64	30	NA	<0.55	NA	NA	≤0.0	64	Latent	Göttingen
Latent17	16	35	NA	<0.55	NA	NA	≤0.0	64	Latent	Göttingen
Latent18	64	77	NA	<0.55	NA	NA	≤0.0	256	Latent	Göttingen
Latent19	16	22	NA	<0.55	NA	NA	≤0.0	128	Latent	Göttingen
Latent20	64	58	NA	<0.55	NA	NA	≤0.0	128	Latent	Göttingen
Latent21	64	118	NA	0.55	NA	NA	≤0.0	256	Latent	Göttingen
Latent22	16	13	NA	<0.55	NA	NA	≤0.0	32	Latent	Göttingen
Latent23	64	34	NA	<0.55	NA	NA	≤0.0	128	Latent	Göttingen
Latent24	256	>300	NA	<0.55	NA	NA	≤0.0	>2048	Latent	Göttingen
Latent25	64	71	NA	<0.55	NA	NA	≤0.0	256	Latent	Göttingen
Latent26	4096	NA	> 8.8	NA	<6	<400	NA	>2048	Latent	Düsseldorf
Latent27	1024	NA	> 8.8	NA	<6	<400	NA	1024	Latent	Düsseldorf
Latent28	1024	NA	> 8.8	NA	6	800	NA	512	Latent	Düsseldorf
Latent29	1024	NA	> 8.8	NA	<6	<400	NA	1024	Latent	Düsseldorf
Latent30	512	NA	> 8.8	NA	<6	<400	NA	>2048	Latent	Düsseldorf
Latent31	64	NA	> 8.8	NA	<6	12800	NA	16	Latent	Düsseldorf
Latent32	512	NA	> 8.8	NA	<6	<400	NA	128	Latent	Düsseldorf
Latent33	4096	NA	> 8.8	NA	> 8	3200	NA	>2048	Latent	Düsseldorf
Latent34	4096	NA	> 8.8	NA	<6	<400	NA	>2048	Latent	Düsseldorf
Latent35	1024	NA	> 8.8	NA	<6	<400	NA	>2048	Latent	Düsseldorf
Latent36	8092	NA	> 8.8	NA	> 8	12800	NA	>2048	Latent	Düsseldorf
Latent37	16	NA	> 8.8	NA	<6	<400	NA	128	Latent	Düsseldorf
Latent38	32	NA	> 8.8	NA	<6	<400	NA	256	Latent	Düsseldorf
Latent39	64	NA	> 8.8	NA	<6	<400	NA	256	Latent	Düsseldorf
Latent40	256	NA	> 8.8	NA	<6	< 400	NA	>2048	Latent	Düsseldorf
Latent41	128	NA	> 8.8	NA	<6	< 400	NA	1024	Latent	Düsseldorf
Latent42	2048	NA	> 8.8	NA	> 8	800	NA	>2048	Latent	Düsseldorf
Latent43	512	NA	> 8.8	NA	> 8	1600	NA	256	Latent	Düsseldorf
Latent44	128	NA	> 8.8	NA	<6	< 400	NA	1024	Latent	Düsseldorf
Latent45	128	NA	> 8.8	NA	<6	< 400	NA	1024	Latent	Düsseldorf
Latent46	256	33	NA	<0.55	NA	NA	≤0.0	128	Latent	Göttingen
Latent47	512	150	NA	<0.55	NA	NA	≤0.0	1024	Latent	Göttingen
Latent48	64	90	NA	<0.55	NA	NA	≤0.0	256	Latent	Göttingen
Latent49	4096	>300	NA	<0.55	NA	NA	≤0.0	>2048	Latent	Göttingen
Latent50	128	197	NA	<0.55	NA	NA	≤0.0	1024	Latent	Göttingen
Latent51	64	53	NA	<0.55	NA	NA	≤0.0	128	Latent	Göttingen
Latent52	4096	>300	NA	<0.55	NA	NA	≤0.0	2048	Latent	Göttingen
Latent53	128	98	NA	<0.55	NA	NA	≤0.0	512	Latent	Göttingen
Negative1	<4	<4	NA	<0.55	NA	NA	≤0.0	<16	Negative	Göttingen
Negative2	<4	<4	NA	<0.55	NA	NA	≤0.0	<16	Negative	Göttingen
Negative3	<4	<4	NA	<0.55	NA	NA	≤0.0	<16	Negative	Göttingen
Negative4	<4	<4	NA	<0.55	NA	NA	≤0.0	<16	Negative	Göttingen
Negative5	<4	<4	NA	<0.55	NA	NA	≤0.0	<16	Negative	Göttingen
Negative6	<4	<4	NA	<0.55	NA	NA	≤0.0	<16	Negative	Göttingen
Negative7	<4	<4	NA	<0.55	NA	NA	≤0.0	<16	Negative	Göttingen
Negative8	<4	<4	NA	<0.55	NA	NA	≤0.0	<16	Negative	Göttingen
Negative9	<4	<4	NA	<0.55	NA	NA	≤0.0	<16	Negative	Göttingen
Negative10	<4	<4	NA	<0.55	NA	NA	≤0.0	<16	Negative	Göttingen
Negative11	<4	<4	NA	<0.55	NA	NA	≤0.0	<16	Negative	Göttingen
Negative12	<4	<4	NA	<0.55	NA	NA	≤0.0	<16	Negative	Göttingen
Negative13	<4	<4	NA	<0.55	NA	NA	≤0.0	<16	Negative	Göttingen
Negative14	<4	<4	NA	<0.55	NA	NA	≤0.0	<16	Negative	Göttingen
Negative15	<4	<4	NA	<0.55	NA	NA	≤0.0	<16	Negative	Göttingen
Negative16	<4	<4	NA	<0.55	NA	NA	≤0.0	<16	Negative	Göttingen
Negative17	<4	<4	NA	<0.55	NA	NA	≤0.0	<16	Negative	Göttingen
Negative18	<4	<4	NA	<0.55	NA	NA	≤0.0	<16	Negative	Göttingen
Negative19	<4	<4	NA	<0.55	NA	NA	≤0.0	<16	Negative	Göttingen
Negative20	<4	<4	NA	<0.55	NA	NA	≤0.0	<16	Negative	Göttingen
Negative21	<4	<4	NA	<0.55	NA	NA	≤0.0	<16	Negative	Göttingen
Negative22	<4	<4	NA	<0.55	NA	NA	≤0.0	<16	Negative	Göttingen
Negative23	<4	<4	NA	<0.55	NA	NA	≤0.0	<16	Negative	Göttingen
Negative24	<4	<4	NA	<0.55	NA	NA	≤0.0	<16	Negative	Göttingen
Negative25	<4	<4	NA	<0.55	NA	NA	≤0.0	<16	Negative	Göttingen
Negative26	<4	<4	NA	<0.55	NA	NA	≤0.0	<16	Negative	Göttingen
Negative27	<4	<4	NA	<0.55	NA	NA	≤0.0	<16	Negative	Göttingen
Negative28	<4	<4	NA	<0.55	NA	NA	≤0.0	<16	Negative	Göttingen
Negative29	<4	<4	NA	<0.55	NA	NA	≤0.0	<16	Negative	Göttingen
Negative30	<4	<4	NA	<0.55	NA	NA	≤0.0	<16	Negative	Göttingen
Negative31	<4	<4	NA	<0.55	NA	NA	≤0.0	<16	Negative	Göttingen
Negative32	<4	<4	NA	<0.55	NA	NA	≤0.0	<16	Negative	Göttingen
Negative33	<4	<4	NA	<0.55	NA	NA	≤0.0	<16	Negative	Göttingen
Negative34	<4	<4	NA	<0.55	NA	NA	≤0.0	<16	Negative	Göttingen
Negative35	<4	<4	NA	<0.55	NA	NA	≤0.0	<16	Negative	Göttingen
Negative36	<4	<4	NA	<0.55	NA	NA	≤0.0	<16	Negative	Göttingen
Negative37	<4	<4	NA	<0.55	NA	NA	≤0.0	<16	Negative	Göttingen
Negative38	<4	<4	NA	<0.55	NA	NA	≤0.0	<16	Negative	Göttingen
Negative39	<4	<4	NA	<0.55	NA	NA	≤0.0	<16	Negative	Göttingen
Negative40	<4	<4	NA	<0.55	NA	NA	≤0.0	<16	Negative	Göttingen
Negative41	<4	<4	NA	<0.55	NA	NA	≤0.0	<16	Negative	Göttingen
Negative42	<4	<4	NA	<0.55	NA	NA	≤0.0	<16	Negative	Göttingen
Negative43	<4	<4	NA	<0.55	NA	NA	≤0.0	<16	Negative	Göttingen
Negative44	<4	<4	NA	<0.55	NA	NA	≤0.0	<16	Negative	Göttingen
Negative45	<4	<4	NA	<0.55	NA	NA	≤0.0	<16	Negative	Göttingen
Negative46	<4	<4	NA	<0.55	NA	NA	≤0.0	<16	Negative	Göttingen
Negative47	<4	<4	NA	<0.55	NA	NA	≤0.0	<16	Negative	Göttingen
Negative48	<4	<4	NA	<0.55	NA	NA	≤0.0	<16	Negative	Göttingen
Negative49	<4	<4	NA	<0.55	NA	NA	≤0.0	<16	Negative	Göttingen
Negative50	<4	<4	NA	<0.55	NA	NA	≤0.0	<16	Negative	Göttingen
Negative51	<4	<4	NA	<0.55	NA	NA	≤0.0	<16	Negative	Göttingen
Negative52	<4	<4	NA	<0.55	NA	NA	≤0.0	<16	Negative	Göttingen
Negative53	<4	NA	< 7.2	NA	<6	<400	NA	<16	Negative	Düsseldorf
Negative54	<4	NA	< 7.2	NA	<6	<400	NA	<16	Negative	Düsseldorf
Negative55	<4	NA	< 7.2	NA	<6	<400	NA	<16	Negative	Düsseldorf
Negative56	<4	NA	< 7.2	NA	<6	<400	NA	<16	Negative	Düsseldorf
Negative57	<4	NA	< 7.2	NA	<6	<400	NA	<16	Negative	Düsseldorf
Negative58	<4	NA	< 7.2	NA	<6	<400	NA	<16	Negative	Düsseldorf
Negative59	<4	NA	< 7.2	NA	<6	<400	NA	<16	Negative	Düsseldorf
Negative60	<4	NA	< 7.2	NA	<6	<400	NA	<16	Negative	Düsseldorf
Negative61	<4	NA	< 7.2	NA	<6	<400	NA	<16	Negative	Düsseldorf
Negative62	<4	NA	< 7.2	NA	<6	<400	NA	<16	Negative	Düsseldorf
Negative63	<4	NA	< 7.2	NA	<6	<400	NA	<16	Negative	Düsseldorf
Negative64	<4	NA	< 7.2	NA	<6	<400	NA	<16	Negative	Düsseldorf
Negative65	<4	NA	< 7.2	NA	<6	<400	NA	<16	Negative	Düsseldorf
NA= Not done
*Cut-offs used in serological tests
Cutoff:	IFT Toxo-Spot IF (IgG)	VIDAS® Toxo IgG II	Liason IgG	VIDAS® Toxo IgM	Liason IgM	ISAGA IgM	PlateliaTM Toxo IgA TMB	LAT (MAST) (IgG+IgM+IgA)
- Positive:	≥1:16	>8 IU/ml	> 8.8 IU/ml	>0.65	> 8 AU/ml	≥ 1: 6400	>2.0	≥ 1: 16
- Borderline:	>1:4 – <1:16	4-8 IU/ml	7.2 -8.8 IU/ml	0.55 – 0.65	6 – 8 AU/ml	up to 1: 3200	0.0-2.0
- Negative:	≤1:4	<4 IU/ml	< 7.2 IU/ml	<0.55	< 8 AU/ml	< 1: 400	≤0.0	<1:16
