# Supplementary material for: Analysis of Clonal Type-Specific Antibody Reactions in Toxoplasma gondii Seropositive Humans from Germany by Peptide-Microarray
Source: PLoS One. 2012 Mar 28;7(3):e34212. doi: 10.1371/journal.pone.0034212 (PMC3314601; doi:10.1371/journal.pone.0034212)
Supplement: Table S3 — Corrected mean sample index values (signal intensity) listed for all peptides and sera. (XLS) [file pone.0034212.s003.xls]

## Sheet: Tabelle1
Table S3. Corrected mean sample index values (signal intensity) listed for all peptides and sera.
Sera ID	Groups	Reciprocal LAT titre	Serological status	GRA3-I/III-189	GRA1-I/III-159	SAG2A-I/III-88	GRA6-I/III-199	dSAG2A-I/III-134(10)	dSAG2A-I/III-131(13)	SAG2A-I/III-131	GRA3-I/III-28	dGRAS6-I/III-220	GRA6-I/III-220	GRA1-III-92	GRA7-III-215	GRA7-III-163	dGRA7-III-225	GRA7-III-225	dGRAS6-III-220(9)	ROP1-I-131	GRA4-I-232	GRA1-I-92	SRS2-I-53	SRS1-I-50	SAG1-I-244	NTP3-I-485	NTP3-I-99	dGRA7-I-164	dGRA7-I-162	GRA7-I-163	ROP1-I-85	GRA6-I-207	GRA1-II-159	GRA1-II-159_b	SAG3-II-120	SAG3-II-49	GRA7-II-225	GRA6-II-202	dSAG2A-II-134(11)	SAG2A-II-131	dGRA7-II-225	GRA7-II-225	GRA3-II-28	dGRA6-II-214(9)	dGRA6-II-216(9)	dGRA6-II-214	GRA6-II-214	SAG4A-I/II-84	BSR4-I/II-336
Neg. Forestworker1	Negative	<16	0	-0.34118	-0.174365	-0.755291	-0.0187478	-0.0384283	-0.152208	4.2452	-0.324176	-0.187911	0.509454	-0.0372869	-0.455939	2.81777	-0.581925	-1.1851	-0.312475	3.76498	-1.19823	-0.0743767	0.17008	1.67744	-0.456513	0.138976	-0.291592	-0.512333	-0.0966362	4.11012	1.74095	-0.494634	0.318502	-0.343132	-1.11168	1.21428	-1.55785	4.44729	-0.121244	4.59987	-0.894885	-0.727322	1.0343	-0.483152	0.725597	0.0029234	0.735173	-0.686189	-0.509657
Neg. Forestworker2	Negative	<16	0	-0.435776	-0.038193	-0.0456226	-0.210748	-0.777236	-2.69535	0.148849	-1.22436	1.33433	0.906417	-0.0416166	-1.12254	-1.47949	-0.466569	-0.613854	0.0744865	-0.817936	-1.97592	0.00869397	0.332979	0.376697	-0.0505506	0.572004	0.312088	-0.246787	-0.143945	-0.66338	-0.576504	0.142902	0.828391	-0.14664	-0.442532	0.895342	-1.2806	-0.925804	-1.38834	-0.00713374	-0.623967	-0.607115	-0.439014	-0.637746	0.72713	1.54111	0.638679	-0.76724	-1.53386
Neg. Forestworker3	Negative	<16	0	-0.273179	-0.153365	-0.11817	1.59084	-0.484837	-0.608312	0.47422	-1.25632	1.22777	1.19284	0.04221	0.311936	-0.323011	-0.0380369	-0.459498	-0.102496	-0.0963309	-0.831429	0.054578	1.3296	1.69606	0.172619	0.633016	1.56158	4.01273	3.66617	0.158641	-0.305601	-0.188547	0.680825	-0.27387	-0.483741	-0.137408	-1.22895	-0.157552	-0.627863	0.0417716	-1.22804	-1.58928	0.101265	0.033963	1.26617	0.886065	0.832825	-0.825214	-0.780283
Neg. Forestworker4	Negative	<16	0	0.358053	0.326473	-0.0690374	1.87528	1.30266	0.496384	-0.256134	0.0359399	0.738176	1.11725	-0.0570449	0.321795	-0.143981	0.0623327	-0.253671	1.49674	1.36119	-0.317518	0.000242519	1.51102	2.06419	0.147036	1.09856	0.290084	-0.444292	-0.155111	-0.144971	0.703304	-0.0450226	0.0429508	-0.217063	2.9772	-0.122089	0.115419	0.188626	0.232454	0.00410427	0.0748428	-0.249858	0.0393519	0.0648656	1.26071	3.48637	1.54571	-0.00972147	-0.247486
Neg. Forestworker5	Negative	<16	0	0.430854	-0.0639159	0.504849	-0.0667132	0.765886	1.86725	2.00724	0.461153	1.18891	0.388854	0.050997	0.235882	-0.0600132	-0.153777	-0.23349	0.0545722	-0.114313	-0.687346	-0.157899	1.37075	0.281285	0.444464	1.44128	0.165402	0.936155	2.53369	0.31913	-0.0646699	0.0609993	0.0157813	-0.231501	-0.0316651	-0.113056	-0.817464	0.45218	0.0781231	0.695039	-0.120489	-0.259141	-0.0829665	-0.257009	0.155394	0.0889865	1.1903	-0.0116349	0.335406
Neg. Forestworker6	Negative	<16	0	-0.973394	1.41413	1.3527	-0.31003	-0.536625	-1.59009	-2.18411	-0.453687	1.54471	1.69912	1.83215	-1.09549	-1.2692	-0.15319	-1.43604	0.729839	-0.555187	-1.17758	1.8456	0.752369	-0.756924	0.40487	1.60658	0.423134	0.720175	0.0507185	0.315974	-0.204776	1.25643	0.611187	1.27018	1.71209	-0.214449	-1.92309	0.578638	-1.03064	-2.42991	-1.65716	-1.90128	-0.0112589	-0.728606	1.12932	1.95574	1.88798	1.58492	-0.626701
Neg. Forestworker7	Negative	<16	0	0.0118749	-0.11038	0.982152	0.540013	0.0644489	-0.285051	0.195595	-0.444393	0.732054	1.49474	0.61775	1.20203	-0.20291	0.589969	-0.156094	0.250044	0.0896522	-0.717363	0.567907	4.0023	0.994034	0.153867	0.36826	0.379822	-1.10508	-0.369088	0.0575656	0.593366	0.151552	0.29485	-0.208895	1.01176	0.0095388	0.344536	0.569249	1.64934	0.342112	1.09708	1.14411	0.776805	0.259958	1.44798	1.49019	2.27697	0.351291	-0.158559
Neg. Forestworker8	Negative	<16	0	-0.221541	-0.221394	0.346012	0.228613	-0.0822856	-0.11554	-0.247383	-0.299223	0.514603	0.552777	-0.227962	-0.741232	-0.568497	-0.320502	-0.734224	-0.137251	-0.217518	0.150398	0.159857	1.56444	-0.0918925	0.00869427	0.963826	0.767553	-0.687457	-0.099678	-0.58899	-0.248313	1.97102	-0.0118377	-0.0721548	-0.273873	-0.0966851	-0.995679	-0.0688457	0.247039	0.295357	-0.502354	-0.891062	-0.244278	-0.80017	1.06578	0.258673	1.38801	-0.432353	-0.596816
Neg. Forestworker9	Negative	<16	0	0.326926	0.148393	-0.968912	0.0943238	-0.0448272	-0.177795	-0.124155	-0.695697	-0.116237	0.630433	0.444965	0.265815	-0.204817	0.0784377	-0.296173	-0.918874	0.343174	-0.382298	0.199574	0.595865	-0.149765	0.142295	0.490975	-0.27152	0.431868	0.215126	-0.0219664	0.503943	-0.0100846	-0.469422	0.0333414	-0.113254	0.1149	-0.849119	-0.254141	0.790923	0.664152	-0.0479103	0.0540027	-0.0978906	0.170068	0.750283	0.865664	0.77855	-1.22131	-0.439926
Neg. Forestworker10	Negative	<16	0	-0.0468353	-0.184143	-0.405534	1.56203	0.0737703	-0.149753	-0.272131	-0.687648	0.280008	1.14149	0.760483	0.643014	-0.765913	-0.513157	-0.69674	-0.769765	0.096063	-0.556713	1.5714	2.49897	0.852466	-0.0452657	0.381329	-0.440417	-1.68654	-0.473256	-0.0362306	-1.00537	0.00114223	-0.186659	0.00197359	0.40315	-0.552765	0.695109	0.0070204	0.585817	-1.09329	0.232874	1.25253	-0.352082	-0.423857	2.27706	1.46819	2.0426	-0.763474	-0.558882
Neg. Forestworker11	Negative	<16	0	-0.316477	-0.155087	0.458523	0.160609	-0.0791691	-0.771594	-0.36242	-0.779687	0.485266	0.658901	-0.00705931	-0.131853	-1.07965	-0.164311	-0.705907	-0.230278	0.0319627	-0.565685	-0.0407111	1.49123	0.991177	-0.37629	0.218621	0.100692	-0.0539153	-0.421067	-0.349026	-0.760544	-0.0624579	-0.38652	-0.155972	1.08029	-0.0283343	-0.621295	-0.829615	-0.847256	-0.770226	0.163584	-0.589278	-0.337936	-0.183201	0.0658434	0.932343	0.415157	-0.724014	-0.670636
Neg. Forestworker12	Negative	<16	0	-0.0428414	0.176361	-0.0288697	0.140023	-0.0655794	-0.221209	-0.316403	-0.203532	0.372473	0.632587	-0.0479195	0.442499	0.419732	0.133782	-0.101043	0.0313686	0.133621	-0.295559	0.335789	1.38493	-0.031082	0.256854	0.331258	0.819653	-0.0704734	0.0649427	0.193548	0.221677	-0.0778685	0.112877	-0.00628119	0.000840991	-0.199036	-0.408918	-0.160578	-0.265253	-0.479867	0.0262432	-0.360898	-0.0949389	0.0687518	0.377347	0.0534617	0.4532	0.0573696	-0.192384
Neg. Forestworker13	Negative	<16	0	-0.679059	-0.164571	-0.128244	2.15869	-0.524364	-0.828888	0.347819	-0.668404	1.07616	1.07906	-0.000205164	-0.645632	1.68718	-0.327734	-0.222245	-0.254722	2.04594	-0.738937	-0.0529903	1.72191	1.03135	0.0124055	0.137654	1.32996	-0.701423	-0.168291	0.756681	-0.431452	-0.632271	0.647216	0.0890345	1.45481	-0.507132	-0.476255	-0.447674	-0.610403	-0.781003	0.30594	-0.111416	-0.51851	-0.445731	1.08546	1.89954	1.4917	-0.603932	-0.518217
Neg. Forestworker14	Negative	<16	0	0.0680701	-0.145265	0.0528716	2.95472	-0.145404	0.0280628	-0.198763	-0.145143	1.3438	1.84051	0.916107	0.773556	0.668753	0.910507	0.17136	-0.113581	2.45909	-0.251053	0.535606	2.46277	0.47299	0.0468343	0.548101	-0.111251	-0.534267	-0.115945	0.984361	-0.433333	0.0542018	0.406557	-0.0437314	2.54522	1.55219	-0.0619663	0.983326	-0.299897	-0.167769	1.38986	-0.639025	0.298156	0.699047	2.3028	3.1362	2.16821	0.307542	-0.468127
Neg. Forestworker15	Negative	<16	0	-0.172169	0.577729	1.3131	1.35847	1.01997	0.778281	-0.549727	1.0129	1.42393	1.74855	0.070302	0.510825	0.603651	0.00747756	-0.421428	0.789163	-0.113569	0.0446347	0.416714	1.57439	2.44893	1.18267	1.23294	1.4647	2.14101	0.762008	1.00001	-0.214787	0.282262	1.23952	1.2753	-0.156012	-0.38134	-0.122412	0.521178	0.945529	-0.30956	0.535916	0.568088	0.0588119	1.25474	1.37865	1.23063	1.53714	0.700291	-0.437466
Neg. Forestworker16	Negative	<16	0	0.045334	-0.249769	0.157387	2.17602	2.28661	2.09788	0.422351	0.642026	1.01747	2.22668	0.253445	1.08027	-0.183873	0.199055	0.325476	0.506206	1.52076	0.224934	0.0356593	2.78349	1.45244	0.513353	0.74812	0.137298	0.0351359	0.395487	0.0620913	1.0796	1.47847	0.697634	-0.0958117	0.118869	0.0929318	0.715908	0.851213	2.6587	0.801542	1.44672	0.94372	0.917783	1.48307	1.44689	1.81141	1.17513	-0.270059	0.419607
Neg. Forestworker17	Negative	<16	0	-0.0537897	-0.139573	-0.0630366	1.58794	0.887354	0.953537	-0.109108	1.68452	0.941722	2.89058	0.03133	0.566207	0.0332137	-0.614872	0.156559	0.55192	1.39977	2.93251	0.0428526	2.74388	0.91377	0.558918	0.0429542	-0.0820509	0.127586	1.01833	1.51418	0.0204072	0.823113	0.188625	-0.30174	0.131388	1.20319	0.500122	0.209512	1.45263	-0.0774416	0.0325886	1.21385	0.64444	0.233835	2.1671	1.55231	2.17656	-0.0648494	0.0788182
Neg. Forestworker18	Negative	<16	0	-0.369567	-0.231109	-0.0615004	1.56147	-0.104636	0.155046	-0.312046	-0.0823788	0.16863	1.36289	-0.240282	-0.383241	-0.268639	1.05058	-0.502962	0.0106103	1.67924	-0.612648	-0.0342197	1.84334	0.137983	1.55636	0.867874	0.205855	-0.224502	-0.42001	0.360457	-0.612404	-0.0991109	0.000154975	-0.318789	-0.152956	-0.164833	-0.33951	-0.281388	1.74007	-0.871002	1.66226	-0.298803	0.17223	-0.484395	1.25126	0.590853	1.42437	-0.481466	-0.228292
Neg. Forestworker19	Negative	<16	0	-0.265879	-0.387266	-0.327623	1.78216	0.514717	-0.043103	-0.520691	0.0807336	1.22827	2.34513	0.0311052	-0.0236228	0.334055	-0.0442659	-0.516146	0.000786557	1.8306	-0.534743	0.0174009	2.11935	0.0487594	0.310393	0.115344	-0.0516094	-0.37436	-0.555516	0.723118	-0.511568	0.103544	0.245417	-0.167756	1.24453	-0.247755	-0.0169276	0.159166	0.27966	-0.75559	0.641349	-0.457996	-0.0309804	-0.22033	2.40627	2.398	2.30904	0.66343	0.0776054
Neg. Forestworker20	Negative	<16	0	0.0729557	-0.260467	-0.294731	2.36687	-0.068178	-0.0342315	0.606693	1.08196	0.699233	1.71755	-0.0433596	0.0858754	1.6845	-0.0312204	-0.00102715	0.219568	1.76384	0.131463	0.148865	3.45636	1.60864	0.00131034	0.582212	-0.0575012	0.841317	-0.197838	2.17188	-0.0739784	0.858051	0.997736	-0.250486	1.02372	0.100924	0.177037	1.28493	0.225782	0.344049	1.00195	0.207331	0.0636489	0.274802	1.60612	1.84329	1.78098	0.626095	-0.304088
Neg. Forestworker21	Negative	<16	0	-1.51826	-0.355662	-0.353642	-0.328146	-0.724655	-1.12747	-2.16409	-1.40696	0.223801	0.255063	-0.445501	-1.44754	-1.17198	-1.43716	-1.87184	-0.757401	-0.00473133	0.0488434	-0.565261	0.0795269	-1.21753	-0.318365	-0.206127	0.980291	-0.358281	-0.799891	-1.0049	-1.19137	-0.619943	-0.744664	-0.74405	-0.562137	-0.812169	-1.8055	-0.595428	-0.97779	-2.21577	-1.52687	-1.94504	-0.402714	-0.292388	0.688373	-0.0120575	0.175123	-0.94967	-1.32149
Neg. Forestworker22	Negative	<16	0	-0.0848784	-1.53899	0.110604	1.27928	0.988438	0.388477	-0.47021	0.731737	0.746489	0.682445	0.938858	-0.385848	1.07004	0.131001	-0.662307	0.148208	0.361719	-1.0071	1.11867	1.40121	-1.2044	0.234973	0.204717	0.0296267	1.14914	0.961252	1.40144	1.61303	1.03537	0.18105	0.529585	1.91861	-0.127256	-0.673999	0.783865	0.779911	-0.163062	-0.0426455	-1.35854	1.85736	1.55227	1.9567	1.72264	1.616	-0.128588	0.0287773
Neg. Forestworker23	Negative	<16	0	-1.87737	-1.15019	-0.106389	-0.2022	-1.30982	-1.82639	-1.45181	-0.379712	0.480032	0.344081	-0.110375	-1.59579	-1.21826	-0.839341	-1.67518	-0.737606	0.0500436	-2.1264	-0.212676	0.311959	-1.64555	-0.0773355	0.155935	0.215831	1.23799	-0.360309	-0.253933	-1.04639	-0.458264	-0.547949	-0.195936	-0.728115	-0.275584	-1.76805	-1.92006	-1.21715	-1.5471	-1.7322	-2.35003	-0.506087	-0.725634	1.64116	0.693107	1.195	-0.640163	-1.41762
Neg. Forestworker24	Negative	<16	0	1.34542	-0.239631	-0.236105	1.02085	-0.111302	-0.411179	0.0602089	0.632494	0.839709	0.780127	2.21823	-0.145843	1.71418	-0.0910315	4.41618	-0.0268538	-0.22638	-0.543342	0.120314	1.34077	0.35045	0.0237461	0.287934	0.551145	-0.638312	-0.246874	3.17629	2.35933	-0.097921	0.215281	-0.015242	-0.278429	-0.122204	4.88319	0.304863	-0.148833	-1.2336	-0.441107	2.72681	1.22029	0.56924	1.89149	1.27767	1.57171	3.88212	-0.316113
Neg. Forestworker25	Negative	<16	0	0.164957	-0.663299	-0.0794492	0.330948	0.100613	-0.00797213	0.367699	-0.596266	0.381694	0.445442	0.110713	-0.743806	-0.436283	-0.108114	-0.50317	-0.118763	-0.283408	-0.182262	0.0511946	1.46529	0.335214	0.00398678	-0.108175	1.56672	-0.987926	-0.360673	-0.252981	-0.0369019	-0.179219	-0.0366484	-0.513216	-0.0868068	-0.0672661	-1.10071	-0.342195	0.500427	0.531095	-1.18125	-0.805413	0.2001	0.0157003	1.11455	1.01323	0.897438	-0.470302	1.47907
Neg. Forestworker26	Negative	<16	0	-1.24331	-0.16377	-0.831415	0.921176	-0.121879	-0.577602	0.680585	-0.173371	-0.234513	0.961824	-0.24927	-0.914832	0.278242	-0.951774	-0.561114	-0.800788	-0.537636	-1.33128	-0.0561071	1.15124	-0.179903	-0.440338	0.140471	-0.206532	-0.327253	-0.426922	0.741597	0.332669	-0.341571	-0.716084	-0.0825088	0.122109	-0.715968	-0.972899	0.106762	0.15664	0.383987	-1.01568	-0.521066	0.674107	-0.0195461	0.678569	0.678333	0.62684	-1.7752	-1.49956
Neg. Forestworker27	Negative	<16	0	-0.639215	-0.389513	-0.427574	1.50293	-0.164164	0.0342238	-0.390287	0.0229841	0.54427	0.603021	0.520246	-0.636543	-0.971458	-0.552439	0.838533	-0.758181	-0.0554805	-0.783473	0.211231	1.59855	0.602734	0.164505	0.339489	-0.107773	-0.816366	-0.333435	-0.091262	-0.616774	-0.41252	-0.348089	0.0206783	-0.382553	-0.877541	0.827877	0.597838	0.699491	-0.74767	-1.09965	0.462526	0.261844	0.184825	0.663908	0.713778	0.725351	0.349282	-1.17914
Neg. Forestworker28	Negative	<16	0	-0.333768	-0.598309	-0.222293	-0.168214	-0.0808874	-0.595977	-0.767481	-0.619723	0.126358	1.39179	-0.315252	-0.657695	-0.909848	-0.778192	-0.938666	0.311038	0.136014	0.470666	-0.0193374	-0.0050094	-0.281857	-0.0746971	-0.0321169	-0.429941	-0.164937	-0.948862	-0.554651	-0.00286113	-0.51778	0.155426	-0.187755	-0.548751	0.120611	-0.697652	-0.561298	-0.671506	-0.501262	-0.584524	-0.831133	-0.881978	-0.43042	1.22535	0.158085	0.188171	-0.81037	-0.946108
Neg. Forestworker29	Negative	<16	0	-0.941579	0.0997866	-0.157785	-0.0627864	-0.008639	-0.97471	-1.39069	-0.352941	0.656202	0.815368	0.648263	-0.420394	-1.11448	-0.136801	-1.1276	-0.325723	-0.163668	-0.878752	0.579039	1.14291	-0.920156	0.737181	0.793687	-0.353906	0.896279	0.170468	-0.527355	0.644059	0.121697	0.0818843	-0.294456	-0.0884383	-0.0420452	-1.20815	-0.743009	-0.0970673	-1.27433	-0.889917	-1.13056	-0.590017	1.5869	1.09398	2.40089	0.589164	-1.00224	-0.639838
Neg. Forestworker30	Negative	<16	0	-1.07257	-0.673366	0.0546488	0.642728	0.662969	0.21683	0.0671254	0.0619586	-0.0002821	1.05124	0.338066	-0.0621944	-0.301627	-0.594872	-1.09553	-0.22375	-0.302276	-1.22055	0.298077	1.64352	1.30924	0.460672	-0.348129	-0.342805	0.437387	-0.36521	-0.35928	-0.408833	0.0396052	-0.308215	0.356946	-0.363624	0.104745	-0.811334	-0.478785	0.513475	-0.516129	-0.873866	-1.22065	0.0198564	-0.505923	1.62015	1.0395	1.20431	-1.20406	-0.945598
Neg. Forestworker31	Negative	<16	0	-0.83006	-0.920167	-0.500375	-0.105022	-1.94063	-2.16092	-2.59796	-2.37557	-0.696517	-0.387535	-0.363164	-1.5093	-2.57987	-1.16069	-2.23442	-1.62422	-0.288071	-2.19691	-0.18978	0.0421488	-1.61419	-1.48136	-1.22721	-0.4665	-0.766441	-1.30994	-1.73948	-1.16797	-0.918733	-1.01234	-1.00419	-0.311899	-1.73401	-2.48476	-2.07335	-2.17701	-2.74968	-1.65061	-2.83574	-2.3823	-0.930084	0.0500941	0.0208237	0.10146	-2.30677	-2.23342
Neg. Forestworker32	Negative	<16	0	-1.13264	-1.03167	-0.418005	0.589932	-0.459851	-0.573279	0.190479	-0.421495	0.938915	1.40063	0.611048	-0.579506	0.345876	-0.712199	-1.617	-0.95683	-0.169252	-1.51324	1.00069	1.30472	-0.292777	-0.809811	0.411468	-0.569557	-0.910897	0.647601	0.487479	-0.733478	-0.43413	-0.767433	-0.541822	-0.720424	-0.979067	-1.56917	0.773015	-0.990797	0.0966617	-0.681295	-1.66851	-0.11473	-0.563412	1.32775	1.46027	1.21053	-1.09882	3.9872
Neg. Forestworker33	Negative	<16	0	1.20495	-0.749704	-0.233665	0.795074	-0.171465	-0.629522	-0.649117	-1.11156	-0.0903701	0.767591	0.35921	-0.928947	2.63204	-0.463664	-0.87245	-0.605841	-0.290188	-1.0241	-0.311797	1.58783	-0.619319	-0.0702586	0.466778	0.321142	-1.47083	-1.41093	3.47138	-0.89183	-0.385847	0.884862	-0.0438782	-0.0613016	-0.501834	-1.07604	0.525313	-0.256465	-0.676717	-1.09216	-1.30198	-0.226076	-0.239809	1.3672	0.803105	1.34435	0.137407	-1.20436
Neg. Forestworker34	Negative	<16	0	-1.77905	-0.358325	-0.314193	0.251751	-1.14243	-1.09574	-0.730335	-1.26339	-0.139018	0.76278	-0.222822	-1.24988	-1.80392	-0.545221	-0.898929	-0.138419	-0.508049	-1.67083	-0.246873	1.79272	0.574364	-0.546982	0.0974917	-0.172796	-0.252499	-0.493116	-0.636527	-0.739684	-0.896026	-0.495459	-0.166434	0.68877	-0.401876	-1.2336	-0.875586	-0.841251	-0.983559	-0.153725	-1.47806	-1.22766	-1.49275	0.733946	0.483007	0.612373	-0.554684	-1.55422
Neg. Forestworker35	Negative	<16	0	-0.125668	-0.0236691	-0.742615	0.0929017	-0.323246	-0.906571	3.03893	-0.502681	-0.50984	0.0661046	0.108452	-0.0438409	-0.822647	-0.123935	-0.168536	-0.0175214	-0.257655	-0.53194	0.0803457	0.638281	0.148342	-0.517838	0.167432	-0.393295	-0.021676	-0.125486	-0.226783	-0.420171	-0.0459641	-0.0405695	-0.164472	-0.201207	-0.171391	-0.873797	0.189764	-0.572492	3.12107	-0.168616	-0.420221	-0.540101	-0.370194	0.288129	0.152108	0.0767225	-0.688728	-0.338918
Neg. Forestworker36	Negative	<16	0	-1.30449	0.215742	-0.0955485	0.100296	1.59595	1.31969	-0.605425	1.21806	0.290678	1.10429	0.0511803	-0.122679	-0.454564	-0.400423	-1.53977	-0.0434108	-0.0329197	-1.73622	-0.000886878	1.42604	-0.857285	1.04646	0.0345232	-0.638125	0.182585	-0.375104	-0.138727	0.217236	0.508431	-0.160239	-0.377407	0.317846	-0.764069	-1.52973	-0.477471	1.68593	-0.315474	0.421168	-1.42977	1.14636	-0.228994	1.05152	0.766821	0.672722	-1.05874	0.483651
Neg. Forestworker37	Negative	<16	0	-2.3355	-0.859242	-0.117837	-0.7857	-2.16148	-2.28784	-2.12051	-2.35611	0.259326	0.350127	-0.848878	-2.49677	-2.80361	-1.61911	-1.9836	-1.53264	-1.71184	-3.0777	0.0225594	-0.0916074	-2.33984	-2.30052	-0.376326	-0.61912	-0.532605	-1.30709	-2.601	-0.899102	-1.1573	-1.46154	-0.417255	-0.950866	-1.8687	-2.63065	-1.04207	-2.12545	-2.36128	-1.75627	-2.02961	-2.65663	-2.03948	0.780024	-0.636764	0.321506	-2.66189	-2.46185
Neg. Forestworker38	Negative	<16	0	-1.01893	-0.657374	-0.246543	1.41883	-0.538017	-0.696575	-1.19351	-0.437438	0.269224	1.63989	0.804919	-1.33415	-1.2814	-0.588015	-0.944288	-0.769523	-0.34082	-1.12249	0.247622	2.64656	1.16453	-0.995714	-0.215861	0.0128048	-0.265144	-0.21915	-0.901108	-0.480291	-0.505816	0.0372504	-0.578714	0.186693	-0.712301	-1.00644	-0.884368	-0.69374	-1.39369	-0.776784	-1.0543	-0.607566	-0.356669	1.94899	5.90442	2.06864	-1.10184	-1.31043
Neg. Forestworker39	Negative	<16	0	0.132409	-0.134315	0.840243	2.29635	1.09117	1.19758	1.6196	2.62482	0.173491	1.13672	-0.0187467	0.692433	-0.311733	0.0530493	-0.25424	0.158431	1.35213	-0.34076	0.182979	2.63912	0.394464	0.164517	0.195128	-0.116956	0.0793569	-0.110409	-0.0536718	-0.115576	0.0231604	-0.307338	-0.033016	-0.119449	-0.271018	-0.15474	0.0747005	0.979523	1.48572	1.4103	0.0245405	2.52924	-0.217402	1.76503	1.84602	1.66701	-1.23037	-0.107027
Neg. Forestworker40	Negative	<16	0	-0.466805	0.535137	-0.612466	1.53015	0.220183	0.017525	-0.174636	-0.0397747	0.0521991	0.857272	0.0152493	-0.053726	-0.0490766	0.0588662	-0.032823	0.109939	0.434559	-0.369955	0.0564063	2.23717	1.47045	0.0492674	0.0708293	-0.118269	0.142443	0.105306	0.473789	0.249836	0.309286	1.06192	-0.0924659	1.37957	0.627314	-0.288009	-0.12062	0.105411	-0.221235	0.0229387	-0.156761	0.298693	0.201195	1.72459	2.55226	1.78592	0.241051	-0.154783
Neg. Forestworker41	Negative	<16	0	1.49985	0.0271488	0.140764	1.53593	0.804267	1.34222	-0.0360519	0.148809	1.02135	1.83154	0.72576	0.314453	0.0859608	-0.0158744	-0.066388	0.109565	2.16899	-0.196969	0.717422	1.80954	0.411307	0.0102184	0.0450666	-0.0457989	-0.128671	-0.157632	-0.00862169	1.40861	-0.0180555	0.222784	-0.0417891	0.656974	-0.00529968	-0.0303814	-0.0799642	1.34152	-0.182536	1.06255	-0.196741	0.337944	0.00763919	2.00494	0.4546	1.75397	-0.0354041	-0.0376022
Neg. Forestworker42	Negative	<16	0	0.221093	0.114009	-0.0380834	0.868005	0.295635	0.0602301	-0.230991	0.794736	0.0487467	2.14195	0.0446349	0.115111	-0.0598975	-0.0525369	0.181121	0.221081	0.338936	0.0909151	0.01523	1.00936	-0.100734	-0.0309837	0.450277	0.350717	0.768454	0.826947	0.252945	0.0748294	0.571329	0.119798	0.737636	0.0132028	-0.0107598	0.024346	0.829532	-0.00262949	0.0158439	0.220429	0.277281	0.495047	0.33097	1.69078	0.90206	1.07164	0.323763	-0.0667078
Neg. Forestworker43	Negative	<16	0	-0.034982	0.0142629	0.0659303	0.0219494	0.170308	0.0103793	0.0500221	-0.0526247	-0.0632001	-0.247173	-0.0438553	0.14689	-0.0152809	0.117257	0.0243975	0.136366	-0.0796727	-0.0285448	0.0429555	-0.0921961	0.0760896	0.0425695	-0.205299	-0.0517539	-0.0456603	0.0419357	-0.0801069	0.0573402	-0.0103714	0.0559711	0.0333473	0.0741055	0.00306099	-0.0597858	0.107489	1.4413	-0.0366191	-0.102156	-0.0264276	0.879552	0.0296288	0.111194	0.060149	-0.0056481	0.0876105	-0.0371723
Neg. Forestworker44	Negative	<16	0	-0.377184	0.358218	0.176481	1.72849	0.184574	0.0505739	-0.149065	-0.539001	-0.27862	1.97226	0.727528	0.317407	0.144362	-0.269387	-0.411788	0.215243	0.465042	-0.406493	1.02209	2.49718	-0.00554117	-0.972308	1.17904	0.128569	-0.439315	-0.00859085	0.847696	0.113001	0.0216253	1.22694	-0.350648	-0.0953408	0.440593	-0.415961	0.207971	-0.61671	-1.15631	-0.915664	-0.765904	0.288298	0.14816	2.03173	0.924344	2.02149	0.27889	-0.0489069
Neg. Forestworker45	Negative	<16	0	-0.218477	4.31209	-0.302865	5.93626	-0.289853	-0.266089	-0.371727	0.228319	0.100343	4.74734	5.198	4.55183	0.574646	2.70639	-0.310385	2.97452	4.19094	-0.275048	4.76576	5.36859	0.931292	-0.217964	1.80827	-0.6018	1.28305	-0.106964	0.706688	1.15283	-0.103011	0.871401	-0.0230025	4.95315	-0.116134	-0.443502	1.81416	-0.512971	-0.821888	3.46373	0.287766	0.548458	5.435	4.94139	5.6171	5.20796	1.15872	3.69294
Neg. Forestworker46	Negative	<16	0	-0.0549048	-0.0605077	0.111659	-0.208601	-0.373769	-0.306709	0.182306	-0.291335	0.04021	3.11866	-0.118001	-0.29018	-0.290115	-0.442584	-0.367052	-0.15382	0.89898	-0.690457	-0.0652447	0.0111662	0.976016	-0.0689154	0.829498	-0.0442559	-0.0792533	-0.216359	-0.23187	-0.0275561	-0.0644042	0.444338	-0.351536	-0.621534	-0.545673	-0.687444	-0.0644489	-0.449393	1.84657	-0.475509	-0.0263267	0.0861526	-0.104646	1.55394	0.138606	1.31485	-0.401237	-0.28847
Neg. Forestworker47	Negative	<16	0	-0.198672	-0.431544	-1.58003	1.82117	-0.287856	0.0338721	0.0113509	-0.520221	-0.0678619	0.238314	-0.0208968	0.490136	0.213014	-0.142497	0.0679432	0.0719435	0.236559	0.0322053	0.0438841	2.30812	0.318566	-1.13227	0.151454	-0.00329718	-0.139902	0.0184404	-0.0821592	-0.902379	-0.746898	0.0519513	-0.355678	-0.0589546	0.673323	0.778398	0.264545	-0.312056	-0.237229	2.51633	-0.00922441	-0.22552	-0.00743782	1.21933	0.690723	0.978399	0.1199	-1.78663
Neg. Forestworker48	Negative	<16	0	-0.522734	0.00627795	-0.610542	0.854267	-0.0840729	0.080932	-0.452319	-0.619419	-0.336132	0.126445	-0.0177357	1.03238	-0.77746	0.500162	-0.18709	-0.402408	1.30734	1.14088	1.46096	1.22499	0.23541	-0.768283	0.0615451	-0.234476	-0.458101	0.0673768	-0.0931046	-0.0272577	-0.302402	0.0649772	-0.0501184	0.450098	-0.218532	-0.629798	-0.261471	-0.402794	-1.30318	0.3016	-0.395355	-0.278513	-0.1379	1.57272	1.0554	1.35307	-0.803365	-0.58374
Neg. Forestworker49	Negative	<16	0	-0.0202261	-0.247689	-1.17804	1.62758	-0.444365	-0.00372318	0.128459	-0.351663	-0.175558	0.985509	-0.160381	-0.189797	-0.752442	0.600358	0.294099	-0.280819	1.60711	-0.511172	0.0556085	2.30106	0.132736	-0.561491	0.047304	-0.952214	-0.233544	0.0316079	-0.163348	-0.00870834	0.188062	0.380415	-0.373723	-0.71101	-0.414187	0.407857	0.511316	-0.184215	0.00529238	0.807661	-0.232404	-0.157162	-0.384677	1.3865	0.360678	1.41749	-0.871353	-0.563883
Neg. Forestworker50	Negative	<16	0	0.286919	-0.0992896	0.582806	2.31821	1.36506	1.76995	-0.594711	1.33873	1.33328	2.11434	0.14583	0.331201	-0.00660704	1.3433	0.303946	0.330786	2.03554	0.696371	0.187717	3.27964	1.06378	0.348502	0.558856	-0.743528	-0.0392415	-0.107666	0.567299	0.483172	0.982947	0.800766	-0.161493	1.95923	0.0842996	0.150398	0.613788	1.26565	-0.838927	1.43491	0.383731	1.75269	1.58349	2.69749	1.88663	2.64397	0.664038	0.976481
Neg. Forestworker51	Negative	<16	0	-0.776974	-0.0987089	-0.163278	0.608935	-0.669193	-0.847145	-0.543688	-0.898424	-0.249551	0.23516	-0.324758	-0.364749	-0.874524	-0.645615	-0.789832	-0.556387	0.183975	-1.0715	-0.045295	0.195568	-0.542873	0.0956844	0.925311	-0.252021	-0.72303	-0.398211	-0.402212	-0.636413	-0.303044	-0.516693	-0.583898	-1.06715	0.230306	-1.27049	-0.943311	-0.841079	-0.335989	-0.780178	-0.810603	0.0941743	-0.392117	1.03282	0.0108525	0.375269	-0.77947	-0.255195
Neg. Forestworker52	Negative	<16	0	-0.152863	-0.101365	-0.534345	1.14941	-0.000549757	-0.112723	-0.34085	-0.588467	0.118626	1.43782	0.410364	0.252302	-0.60922	-0.317537	-0.513083	-0.0201304	1.1982	-0.521166	0.948678	1.85397	0.15136	0.341805	1.18411	-0.601494	-0.121126	-0.151034	-0.220932	-0.491962	-0.00402428	-0.112005	-0.263919	-0.283854	-0.100606	-0.440678	-0.0109148	-0.339662	-0.597981	0.0679176	-0.563402	-0.284848	0.150007	2.04341	0.943163	1.58952	1.26243	-0.636765
Neg. Forestworker53	Negative	<16	0	0.542452	0.509763	1.37373	3.1027	2.40824	2.15919	1.29499	1.35745	0.474375	1.68617	1.9608	0.473914	1.81159	-0.129264	0.464975	1.28849	2.0221	0.810188	2.10799	3.43451	1.98435	1.11323	1.10284	-0.0470741	0.462607	0.169788	2.30307	0.310516	0.568383	0.874456	0.3927	1.2772	0.358509	1.14229	1.72816	2.43672	0.956021	1.76152	0.204602	1.97906	1.63365	2.13798	2.41202	2.04922	0.665551	0.794923
Neg. Forestworker54	Negative	<16	0	-1.50591	-1.41627	-0.939329	0.124877	-0.536428	-0.193053	-0.680927	-0.378522	-0.171449	0.871298	-0.345668	-0.90586	-1.20645	-0.656373	-0.349944	-1.19212	0.00894516	-0.703609	-0.10133	0.46037	0.190557	-0.536758	-0.292014	-1.22309	-0.123286	-0.0670431	-0.747198	-0.206972	-0.720226	-1.32131	-0.571183	0.332147	-0.909588	-1.02904	0.0101845	-0.473132	-1.72867	-0.602111	-0.701278	-0.0201355	0.0645651	1.36573	0.625959	0.59504	-1.95498	-2.0347
Neg. Forestworker55	Negative	<16	0	-0.592946	-0.419348	0.0198321	2.50029	2.27496	2.53531	-0.271858	1.02874	0.262932	1.8448	1.22191	0.799436	0.756263	1.75534	-0.266149	0.647969	2.18077	0.522841	1.1542	3.01274	1.86847	1.13947	0.997413	0.597527	-0.115755	-0.163354	0.984552	0.312742	0.166524	0.823886	-0.128487	1.6126	0.336751	-0.641385	0.209864	2.36304	-0.679484	0.896512	-0.54129	1.52251	2.29552	2.32597	3.56133	2.5922	-0.118421	0.0103167
Neg. Forestworker56	Negative	<16	0	-0.16975	0.305159	0.75841	2.11491	1.08768	1.09281	1.00001	0.96038	2.15915	2.00499	0.972121	0.233555	-0.122266	-0.360447	-0.450268	1.09508	1.40484	-0.10885	1.73228	3.14464	1.56777	0.504917	1.44554	-0.359187	1.15814	0.779136	0.0737047	-0.0569086	1.13085	0.901646	0.7423	1.15099	-0.000479569	-0.331104	0.714499	1.32599	1.20426	1.03836	0.582688	0.736875	1.14638	1.25884	4.57979	1.44727	0.764546	-0.311336
Neg. Forestworker57	Negative	<16	0	-0.248653	-0.130266	-0.133412	0.0745547	0.31245	0.00239947	-0.0277321	0.603459	1.93935	2.47261	1.37011	0.0592637	2.07068	-0.0734512	1.25582	0.326556	2.42713	-0.368399	1.32862	1.97564	0.394851	0.377683	1.7861	0.117858	0.121216	-0.0658751	1.96378	-0.165719	0.0839883	0.550295	0.551443	1.83237	-0.157757	1.29287	0.586741	0.753948	0.00200837	0.94464	1.27916	0.0660719	3.25997	2.04856	3.84888	2.44671	-0.567778	-0.303265
Neg. Forestworker58	Negative	<16	0	-0.818412	-0.0669965	-0.517713	1.80708	-0.110549	0.660957	3.59034	-0.291522	0.766404	1.72134	0.0444007	0.0621279	2.70104	-0.133203	-0.0908084	-0.329722	0.0577907	-0.518118	0.376083	2.0925	0.100502	0.0731496	0.368731	-0.323196	0.0187098	0.572933	3.07588	-0.521349	-0.178224	-0.331306	-0.201019	0.839333	-0.572958	-0.147232	2.05851	0.0129763	2.3167	-0.0174332	-0.157676	-0.443539	1.00871	1.47321	1.42961	1.42035	1.51736	-0.165888
Neg. Forestworker59	Negative	<16	0	-0.18684	-0.0384114	-0.235487	0.0829796	-0.136906	-0.0355513	-0.223849	-0.168805	0.0600913	1.32797	0.920789	0.153665	-0.379675	0.0799691	-0.319286	-0.301226	0.764544	-0.324853	0.174072	1.77232	0.0142899	0.0115119	1.59878	-0.318306	-0.149766	-0.0314695	-0.24826	-0.492353	-0.216309	-0.324343	-0.226632	0.906577	0.0577221	-0.313005	-0.22071	-0.151133	-0.552235	0.0906217	-0.270932	-0.0992728	-0.197737	1.94343	1.85045	1.67255	-0.0547827	-0.315553
Neg. Forestworker60	Negative	<16	0	-0.0770871	0.0521269	-0.0323351	0.0300106	0.00145001	0.411837	2.22554	0.878292	0.425936	1.54291	-0.0747927	-0.0886091	-0.0428985	-0.21431	1.39242	-0.0397012	0.0522024	-0.0615833	0.103816	1.5223	1.02759	0.1457	1.12995	0.0771525	0.301842	0.0911782	0.0960749	-0.166101	0.101226	0.282264	0.012331	-0.065387	-0.218803	0.168913	0.78208	0.968351	1.98748	0.00492458	1.12533	0.188494	-0.0946042	1.54649	0.759198	1.51834	0.0640027	-0.0872746
Neg. Forestworker61	Negative	<16	0	-1.97625	-0.847661	-0.259991	-0.422532	1.01297	-0.0543732	-2.09285	-1.24494	-0.307663	1.25291	-0.284129	-1.7528	-1.76091	-1.6702	-1.49781	-1.28161	-0.546359	-1.23802	-0.288974	1.63085	1.02639	-1.2959	-0.987306	-0.868056	-0.823304	-1.12474	-1.74749	-1.19412	-0.569835	-0.960978	-0.65393	-0.159595	-0.243382	-1.99697	-1.39349	0.677434	-1.97412	-1.27188	-1.86272	-0.558856	-0.840025	1.78414	0.495421	1.2199	2.24899	-1.146
Neg. Forestworker62	Negative	<16	0	-0.146609	-0.133032	-0.455653	2.26617	0.150791	0.571442	-0.442932	0.0659488	0.196152	0.284543	0.232503	-0.26798	0.200513	-0.144529	-0.298661	-0.387517	2.04374	0.956961	0.00746848	0.781483	-0.302458	-0.073348	-0.115457	0.939007	-0.879591	-0.123844	0.0579124	-0.11756	0.0267646	0.185025	-0.0936972	0.892895	-0.0376441	-0.139598	0.962958	-0.0265116	-0.0308779	-0.0590934	-0.474035	0.181845	-0.00358316	1.48938	1.24933	1.60557	-1.19346	-1.25456
Neg. Forestworker63	Negative	<16	0	-1.03463	-0.354806	-0.07971	0.470959	-0.23541	-0.609257	-0.786203	-0.421612	-0.266943	0.611714	-0.222826	-0.777945	-0.279331	-0.964805	-0.637977	-1.18541	-0.217898	-1.33008	-0.22498	1.40675	-0.259162	-0.808911	-0.647153	-0.20173	-0.549469	-0.155866	0.000564228	0.0180364	-0.078644	-0.246633	-0.0830143	-0.103437	-0.807014	-1.05165	-0.679017	-0.69049	-0.920483	-0.680985	-0.634317	0.529405	-0.40937	1.62145	0.913569	1.32278	-0.937449	-1.10871
Neg. Forestworker64	Negative	<16	0	-1.07785	1.18628	0.053062	0.00303522	-0.210835	-0.522282	-0.295667	-0.446107	0.0902221	-0.0978989	1.17298	-0.901256	0.141784	-0.172949	-0.652096	-0.272662	-0.989527	-1.67059	-0.205576	0.660091	-1.22832	-1.25217	-0.280111	-1.14548	-1.44101	1.24489	0.935435	1.34263	-0.0418156	-0.0431574	-0.259778	-0.481041	-0.645125	-0.773038	-0.690578	-0.884087	-1.77058	-2.11829	-1.38954	1.87884	0.27847	0.747518	0.487294	0.614297	-1.34081	-0.101286
Neg. Forestworker65	Negative	<16	0	-0.72242	-0.356407	-0.653595	-0.438927	-0.628869	-0.546882	-0.767183	-1.24279	-0.211371	0.938035	-0.418667	-1.39647	-1.00075	-0.382366	-1.29833	-0.724101	-0.0137572	-1.68491	-0.388715	1.04476	-0.0136886	0.0581933	-0.537695	-0.782936	-1.04035	-0.36848	-0.671196	-0.132312	-0.29743	-0.0557078	-0.273037	-0.792518	-0.410205	-0.58382	-0.536221	-0.837203	-2.18545	-0.921073	-1.99355	-0.322551	-0.182372	1.56665	0.431013	1.29945	-1.6024	-1.63108
Neg. Forestworker66	Negative	<16	0	-0.6893	-0.294567	-0.945323	3.03108	1.12197	0.812079	-0.0448554	-0.0757361	0.0407001	1.02134	0.399895	2.67779	-0.727422	-0.0366717	-0.726374	2.39766	0.239561	-1.35391	0.0313044	2.31571	0.512067	-0.682898	0.285977	0.468376	-0.0630317	-0.307211	0.928831	0.382297	0.301728	1.01719	-0.473894	1.21487	-0.333797	-1.2187	-0.22448	0.637717	-0.437113	-0.942679	-0.73786	0.726814	0.507191	1.92665	2.32096	1.61786	1.46323	-0.13839
Neg. Forestworker67	Negative	<16	0	-0.483184	-0.372019	-0.882167	2.41108	-0.08304	0.308919	-0.35579	-0.871086	-0.520207	1.22015	-0.0191999	0.0169105	-0.562881	-0.47377	0.0510883	0.20251	1.88958	-0.311113	-0.0733651	1.71167	-0.0741312	-0.0635602	0.218847	-0.289933	-0.984799	0.352808	0.118361	-0.67122	-0.116074	0.497561	-0.617545	1.48228	6.9753	-0.133009	0.282307	0.33051	-0.329766	-0.991991	-0.619985	-0.396573	-0.264349	3.14409	2.97789	2.5538	-1.13514	-0.764252
Neg. Forestworker68	Negative	<16	0	-1.69537	-0.196029	-0.97159	1.69405	-0.134509	-0.354999	-0.130478	0.361485	-0.554646	2.46713	0.667769	-0.155525	0.16418	3.67055	3.55175	-0.232596	1.63907	-1.82539	0.384254	2.38702	-0.124256	2.74239	-0.115745	1.15675	-0.059577	-0.291268	0.419759	0.435805	0.793208	0.674735	-0.237044	0.431949	-0.213843	-0.0287195	0.894698	-0.113682	-0.591795	-0.0325109	-1.14029	0.74697	0.197994	3.99042	1.42662	3.4582	0.110868	-0.504163
Neg. Forestworker69	Negative	<16	0	-2.37932	-0.440151	-0.307091	-0.558266	-2.19314	-2.502	-2.51595	-2.45374	-1.03005	-0.169624	-0.600221	-2.29714	2.03133	-1.61756	-2.01949	-1.86313	-0.568001	-2.89815	-0.81423	0.532321	-1.27703	-2.31355	-1.81494	-0.86706	-1.62624	-1.54836	2.23047	-2.27177	-1.82382	-1.81148	-1.35938	0.144876	-1.47451	-2.86446	0.831955	-2.6983	-2.27133	-1.9776	-2.305	-1.59609	-1.5144	0.626526	0.426379	0.182373	-0.137101	-2.69995
Neg. Forestworker70	Negative	<16	0	-0.743723	-0.288519	-0.212673	0.216076	-0.660699	-1.22614	-0.573417	-0.744187	-0.360615	0.532855	0.0307955	-0.193468	1.0854	-0.506207	-0.74777	-0.509723	-0.488973	-0.786863	-0.720026	1.53537	-0.153227	-1.2998	-0.851458	-1.13061	-0.488113	-0.106015	1.48085	0.0169286	-0.340051	-0.0306727	-0.638802	-0.809051	0.521429	-0.830511	-0.509297	-0.487349	-1.78458	-0.0190077	-0.791895	0.101603	1.1434	0.945823	1.07364	0.710885	-0.82576	-1.43911
Neg. Forestworker71	Negative	<16	0	-0.985306	-1.08521	-0.962719	-0.479615	-1.14752	-1.27414	-2.02224	-0.194847	-0.285496	-0.108667	-0.492698	-1.16318	-1.95745	-1.3882	-2.31066	-1.47435	-1.26553	-1.63125	-0.721021	0.537536	0.941131	-1.39407	-1.12204	-0.736871	-1.85075	-1.60727	-1.40986	-1.18656	-0.945521	-1.30528	-0.78909	-1.11317	-1.20654	-1.07701	-1.17016	-1.47747	-2.55198	-0.803225	-2.05116	0.22091	-1.63107	0.879608	-0.470015	0.57711	-1.92013	-1.28754
Neg. Forestworker72	Negative	<16	0	-1.29381	-1.08543	-0.839103	-0.0859945	-1.1445	-1.26212	-0.903625	-1.32437	-0.304706	0.620075	-0.658649	-1.75676	-1.1532	-1.01752	-1.13095	-1.38295	-0.755143	-1.95012	-0.541663	1.47194	-0.892964	-1.65811	-0.638241	-0.792437	-0.962328	-1.00443	-0.481379	-0.328773	-1.0495	-0.830769	-0.652899	-0.74621	-0.56221	-1.31842	-0.800869	-1.6295	-1.14678	-1.80926	-1.30195	-0.659353	-0.680537	0.733637	-0.0739148	0.229754	0.00450987	-1.93553
Neg. Forestworker73	Negative	<16	0	-0.713417	-0.786754	-0.275393	1.19254	-0.0566891	0.0384873	-0.711898	-0.126051	0.137346	0.966311	-0.281962	-0.245886	-0.507808	-0.586486	-0.784604	-0.577164	0.36969	0.168886	-0.583094	2.17688	0.266783	-0.483597	-0.199918	1.17664	-1.40216	-0.821924	-0.677213	-0.646562	-0.808467	-0.245911	-0.409736	2.4266	-0.0355231	-0.677681	-1.02944	-0.0838433	-0.607864	0.0422481	-0.820757	-0.122262	-0.518375	2.03425	2.16576	1.59138	-1.03672	-1.02671
Neg. Forestworker74	Negative	<16	0	0.665822	2.25918	0.948974	2.66614	1.05548	0.312141	-0.295219	1.99387	1.85518	3.02635	2.31463	0.833382	1.9247	2.05222	1.47245	2.16933	2.43594	0.608732	2.35709	3.28559	2.68781	2.11551	1.9549	1.22916	2.67517	1.35871	2.1556	0.718503	0.258275	2.29861	2.25158	2.02875	2.35832	1.15435	1.98646	1.02764	-0.263836	1.7808	2.15237	1.31305	2.19428	3.40148	3.18154	3.47505	1.60358	0.361101
Neg. Forestworker75	Negative	<16	0	-0.427053	-0.0486536	0.102681	-0.154834	-0.323155	-0.815109	-1.42005	-0.845247	-0.12757	0.53108	-0.313011	-0.636522	-1.36707	-0.825328	-1.25373	-0.280326	-0.654673	-0.807455	0.0647036	0.93113	0.250359	-0.577126	-0.109359	-0.0534426	-0.214908	-0.579085	-0.96791	-0.988547	-0.140078	-0.744828	-0.112981	0.0497221	-0.339197	-1.30746	-0.0468312	-0.366829	-1.65525	-0.301324	-0.920743	-0.672611	-0.506499	0.590087	0.510232	0.607674	-1.66465	-0.949557
Neg. Patient1	Negative	<16	0	-2.16384	-0.297519	-0.586329	-0.63473	-0.635427	-0.3426	-0.378113	-1.42389	0.358731	0.736317	-0.632871	-2.43593	-1.95933	-1.2308	-2.37839	-0.842951	-1.50393	-2.80052	-0.103181	0.445299	-0.823329	-0.490463	-0.0565785	-0.711776	-0.390772	-0.855023	-1.41966	-0.684285	-0.253236	-0.39298	-0.0208274	-0.738296	-0.764342	-2.70285	-0.386267	-0.772342	-0.510867	-1.10436	-1.83862	-1.06344	0.64767	0.757655	-0.0863881	0.554266	-1.55903	-1.7939
Neg. Patient2	Negative	<16	0	-0.245203	0.0434211	0.361692	2.21961	0.203077	-0.0982416	-0.353171	0.136676	0.351728	1.75715	1.15204	0.48014	2.00436	0.370397	-0.110593	0.602987	2.02658	-0.1567	0.531295	5.68814	-0.157472	-0.108419	0.152988	0.140878	-0.159091	0.129726	2.81474	0.185797	-0.0392929	0.0224199	0.117812	1.07185	-0.476466	-0.253839	0.754829	-0.0346615	-0.433135	0.229714	-0.572026	0.622876	1.18405	2.56144	2.68586	2.45248	0.968971	-0.00513284
Neg. Patient3	Negative	<16	0	-0.575461	-0.270964	-0.153716	0.279676	-0.152739	-0.449365	3.01294	1.55727	-0.0752678	0.92168	-0.066025	0.31698	1.06122	-0.589102	-0.964757	1.20341	1.34757	-0.829866	0.0742489	2.4999	-0.37801	-0.0714569	-0.158795	-0.141759	-0.385956	-0.266617	1.96122	-0.245753	-0.308595	0.0761122	-0.267165	-0.453504	-0.0987437	-0.993311	-0.0535883	-0.0208201	2.35508	-0.374813	-1.05115	2.56876	2.97283	2.06074	1.99474	1.85101	2.84973	0.0172009
Neg. Patient4	Negative	<16	0	-0.240735	0.0406996	0.0502719	0.23997	0.0453049	-0.560687	0.078504	-0.292775	-0.0909358	0.380306	0.320312	-0.118433	-0.441925	-0.00195606	-0.381968	0.0414529	0.150011	0.0485283	0.0316727	0.965948	-0.0607811	-0.267666	-0.187714	-0.0886506	0.0425722	0.57117	-0.350067	0.332192	0.0213359	0.101499	-0.058075	-0.0862298	-0.306826	-0.798217	0.374178	0.407844	0.161878	-0.743368	-0.977388	0.00296173	2.34936	0.941554	3.00424	1.50603	0.0778319	0.0223644
Neg. Patient5	Negative	<16	0	-0.184862	0.213987	0.0255799	0.228102	0.367236	-0.656333	0.280305	0.631205	0.1859	1.68438	1.16141	-0.025227	3.8823	0.486696	0.451638	0.268598	0.00697722	-0.0903184	0.131816	2.57042	1.47953	0.190156	0.112729	-0.0174104	0.22226	0.546085	4.17119	0.442647	0.0630681	0.127866	0.288037	0.862211	0.00446947	0.013551	0.204416	0.117945	-0.281928	-0.630493	-0.404764	1.75649	1.37308	2.76095	3.26756	2.56991	1.05083	0.0371694
Neg. Patient6	Negative	<16	0	-0.168693	0.0196521	-0.157131	0.303331	0.182618	-0.854233	-0.607821	3.92055	-0.0170288	0.804167	0.322145	-0.0615119	1.43513	0.474148	-0.976517	0.160441	-0.145993	-1.21549	0.14831	0.502002	0.785897	0.139273	0.0792786	-0.125036	-0.0761602	0.179031	2.05775	0.382563	0.270982	0.0313268	0.108881	0.676964	0.366416	-1.07164	0.554143	0.125172	-0.340229	-1.48426	-1.09435	5.44475	0.245635	1.16932	0.527628	1.00359	-0.0962079	0.160008
Neg. Patient7	Negative	<16	0	-0.971284	-0.275248	-0.0822912	0.98012	-0.304707	-1.45039	1.29803	-0.800038	0.0671886	0.431803	0.20173	-1.86173	0.322707	0.0303048	-1.44078	-0.121059	0.104767	-1.58979	0.041534	0.994957	-0.924936	0.156518	-0.122005	-0.188434	1.555	1.96459	1.13123	0.345239	-0.440389	0.130493	-0.220633	0.0643558	-0.0419536	-1.20531	-0.0809	-0.0227092	0.88928	-1.31515	-1.45678	-1.0881	-0.422526	1.2207	0.846971	1.09886	-0.335606	2.24061
Neg. Patient8	Negative	<16	0	-0.431613	-0.146683	0.0377741	0.464108	-0.15468	-0.510547	-0.633758	-0.242941	0.0769881	0.849643	-3.58e-05	-1.07093	3.92412	-0.351212	-0.450749	-0.0231073	-0.28776	-0.807135	0.139187	2.99733	-0.427805	-0.0441751	-0.0179172	-0.101145	-0.347834	-0.190062	4.03986	-0.142219	0.0583716	0.152136	-0.0987008	-0.596313	1.35866	-1.02942	0.234626	-0.254296	-0.352129	-0.921859	-0.72454	1.07483	-0.6167	1.32186	0.337119	1.07819	1.76148	-0.3178
Neg. Patient9	Negative	<16	0	0.272347	-0.350626	-0.291613	-0.0672073	0.517512	0.200743	-0.192428	0.761942	-0.149223	1.11147	-0.204076	-0.471181	0.619493	-0.25966	-0.304644	-0.125396	3.33359	-0.513385	-0.133485	1.98559	0.0907354	0.280342	-0.0932605	-0.234056	-0.231019	-0.335603	1.04573	-0.128628	0.117417	-0.216425	-0.34132	-0.744395	-0.281907	-0.549264	-0.342481	0.0619311	-0.291126	-0.559448	-0.809385	-0.124621	-0.280083	2.26501	1.15982	1.9171	-0.15331	-0.00402476
Neg. Patient10	Negative	<16	0	-0.439148	-0.0746721	-0.0698499	2.38558	5.06592	5.02421	-0.122057	-0.830058	0.787846	1.48978	0.172744	-0.0181163	1.13786	-0.4325	-0.455587	-0.0883698	0.989429	-0.474747	-0.0667419	1.87028	0.158833	-0.104211	-0.0534641	-0.339979	-0.194525	0.414793	1.40434	-0.101558	-0.491302	-0.0857065	-0.358513	-0.180337	-0.597172	-0.572243	-0.0874347	5.02069	-0.318086	-0.477626	-0.496196	-0.436961	0.0691419	2.4156	6.09253	1.79308	-0.329743	4.83101
Neg. Patient11	Negative	<16	0	-0.633415	-0.288116	0.000320753	0.138521	-0.492806	-0.622039	-0.48064	-1.57487	-0.188729	0.11718	-0.128233	-0.114579	-0.310024	-0.548675	-1.31487	-0.738587	-0.325293	-0.958845	-0.449702	0.522658	-0.205321	-0.542237	-0.177425	-0.239767	-0.385851	-0.170715	0.343292	-0.596658	-0.384266	-0.32865	-1.20522	-0.860119	0.313485	-2.27446	-0.293924	-0.307643	-0.581904	-1.54934	-2.00801	-1.04429	-0.435891	0.547994	0.104331	-0.0268947	-1.32913	-0.738516
Neg. Patient12	Negative	<16	0	-0.0721532	0.34916	-0.0604242	1.39245	0.274161	-0.883562	-0.868975	-0.705605	0.141701	1.45639	0.710026	-0.389694	0.294673	0.630477	-0.409101	0.00217049	-0.158213	-0.335694	0.0288451	2.31093	-0.476351	-0.194838	0.0109145	0.0104071	0.117673	0.420849	0.773355	0.116479	0.0102678	-0.0955072	0.104476	0.297346	4.91765	-0.456875	0.28462	0.31928	-0.300865	-1.14834	-0.9658	-0.13135	0.679925	2.66386	2.87612	2.25129	0.289996	0.0724809
Neg. Patient13	Negative	<16	0	-0.434639	-0.131767	0.0457308	-0.178223	-0.0119337	-0.536394	-0.76894	-0.591233	0.125467	0.429539	-0.0969154	0.204862	-0.655281	-0.112432	-1.15137	-0.0977074	-0.0158532	-1.12047	-0.107484	1.39636	0.375946	-0.153036	-0.130273	-0.0159476	-0.360233	0.047289	-0.169349	-0.202552	-0.183407	0.0355552	-0.0171024	-0.234987	1.70895	-1.3399	-0.319765	0.0288369	-0.435362	-1.33934	-1.11316	0.279207	-0.23614	0.873629	0.915951	0.494249	-0.244434	-0.0947568
Neg. Patient14	Negative	<16	0	0.0702333	0.0339489	0.0719319	-0.00706901	-0.0788089	-0.0343635	0.0112513	0.0625825	0.00561805	0.171457	0.0366539	0.0622167	0.172032	0.0308447	0.0862137	0.215413	0.0256649	6.1e-05	0.00690089	1.41851	0.0555095	0.0318347	0.0263692	0.0264219	-0.0063855	0.0573863	0.0838524	0.00354259	0.0512068	0.0479075	-0.025623	-0.0370543	0.525599	-0.10832	0.084963	0.0215416	0.0260712	0.0861349	-0.0820828	0.0204883	0.100923	0.0516401	0.224239	0.0950619	0.441603	-0.0315515
Neg. Patient15	Negative	<16	0	-0.0532253	-0.0381235	-0.0382741	-0.017877	0.0565646	-0.152083	-0.0360662	0.420834	-0.0662229	-0.146118	-0.0711089	-0.114025	-0.256675	-0.211046	-0.100455	-0.320254	-0.318953	-0.36967	-0.295815	0.0934949	-0.111307	-0.319558	-0.0353298	0.0810579	-0.0642352	-0.103218	0.160557	-0.0797868	0.000689834	-0.160281	-0.142745	-0.375813	-0.0955484	-0.281817	0.153959	-0.290263	-0.307025	-0.278129	-0.294501	0.118401	-0.370257	0.0126986	-0.0346153	0.0911159	-0.196105	-0.0996209
Neg. Patient16	Negative	<16	0	-0.0489203	0.0168357	-0.0334174	-0.156372	0.0105076	-0.108142	0.105491	0.116908	0.116102	0.1376	0.00109825	0.0386506	-0.0288616	-0.224362	0.0171917	1.01592	-0.0418775	0.0872064	0.0708986	0.0845338	0.113697	-0.0492069	0.0355456	0.0422658	-0.0772796	-0.117484	-0.0171207	-0.125918	-0.0396042	0.0811707	-0.0346265	-0.0514743	0.101343	0.0596256	0.500327	-0.140057	-0.0271711	-0.125912	-0.119346	0.0537017	0.100517	0.203762	0.00288729	0.012968	-0.21328	-0.0376566
Neg. Patient17	Negative	<16	0	-0.195458	0.394594	-0.0665408	0.218042	0.109648	-0.0537508	-0.0986624	-0.0646591	-0.0550129	0.294383	-0.0215744	-0.0755971	-0.100334	-0.0144571	-0.043932	-0.148198	0.0756716	0.0113209	0.0981944	0.252251	-0.0535026	-0.0878826	0.0591999	-0.24019	-0.100758	-0.0645838	-0.0228228	0.0140899	-0.0544258	0.181592	0.123229	0.0688128	0.0824577	-0.034748	-0.114496	-0.0363733	0.140829	0.0465882	-0.116465	0.0687903	0.198991	0.0799283	-0.0518338	-0.0868802	-0.0605817	0.0747183
Neg. Patient18	Negative	<16	0	-0.0742167	0.157829	-0.107876	-0.0303622	-0.0316054	-0.149537	0.315301	-0.231249	-0.0639727	0.157428	-0.12641	0.00169351	-0.220293	-0.0968324	-0.0900151	0.0604899	-0.193448	-0.171405	0.100238	-0.00596226	0.171445	0.0796534	0.0130975	-0.0878454	0.0488875	-0.103548	-0.110404	0.0784383	0.0229733	0.0846131	0.0411921	0.0328334	0.124579	-0.306095	0.171618	0.401576	0.61371	-0.111525	-0.203255	-0.0449542	0.0286406	0.333383	-0.00209113	0.0115148	-0.0188576	0.578493
Neg. Patient19	Negative	<16	0	1.36042	0.488601	0.299888	1.6138	0.587153	-0.00227974	-0.0641313	0.00997844	0.0548681	0.650112	0.886459	1.22939	0.438268	1.13674	1.22377	0.560869	1.73255	1.24253	0.275175	1.78888	0.101126	0.325804	1.72652	0.109264	0.00391358	0.672646	0.0830296	0.569628	0.635029	0.139276	0.0348238	1.20949	0.250853	0.685764	0.968514	0.662028	0.0958249	0.098838	0.836775	1.01025	1.12002	1.23316	1.70369	1.11138	1.11041	1.14308
Neg. Patient20	Negative	<16	0	-0.0901752	-0.0138726	-0.0354109	0.0858494	0.0304999	-0.0306957	-0.191107	-0.209079	0.16277	0.665272	-0.119296	-0.105173	-0.0360511	-0.193991	-0.273631	0.0202436	0.0385552	-0.0382251	0.164211	1.14088	0.0639745	0.169882	-0.00959818	-0.00406679	-0.0343341	0.0333968	-0.0631706	1.42036	-0.0136023	-0.0774539	-0.00824564	-0.126698	0.136422	-0.190802	-0.216531	-0.10389	-0.15527	-0.0241071	-0.303761	-0.0453922	-0.0406391	1.14479	0.0562308	0.712694	-0.226423	-0.130073
Neg. Patient21	Negative	<16	0	-0.141756	0.0451498	0.113722	-0.0757864	-0.0596521	-0.143727	-0.0236136	-0.0964307	-0.0627459	-0.0493486	0.129893	-0.0641137	-0.0700164	-0.208103	-0.228157	-0.205963	-0.0225581	-0.0894806	0.00341335	0.166424	-0.0318039	-0.210554	-0.0505799	-0.0628871	-0.031644	-0.10413	-0.0218775	-0.0655702	-0.0415708	-0.235516	-0.191559	-0.155985	0.0245269	-0.320682	-0.0395101	-0.197855	0.0220858	-0.287646	-0.156653	-0.092833	-0.150916	0.0626888	-0.00597274	0.0150507	-0.198882	-0.0401903
Neg. Patient22	Negative	<16	0	0.00236032	-0.0122729	0.0277229	0.0784428	0.00502759	-0.0106462	0.00495374	0.164791	0.0831054	0.163744	0.061439	0.0108843	-0.0659117	-0.0220132	-0.16075	0.087133	0.0971761	0.00252423	0.191165	0.14399	0.0355704	-0.227264	0.48322	0.173941	-0.0258814	-0.188001	0.0616202	-0.0485662	-0.101656	-0.0266474	0.0409971	-0.153551	0.0588374	-0.232599	0.092836	-0.0343691	-0.106176	-0.146587	-0.206751	-0.02666	0.07399	0.473537	1.00945	0.24937	0.00116016	-0.198016
Neg. Patient23	Negative	<16	0	0.0121082	0.488103	0.00735013	0.07883	0.0831959	0.0926857	-0.00837859	-0.000645369	0.214167	1.04233	0.0768454	0.0274532	-0.0815025	0.0281809	-0.171578	-0.0155184	1.10676	0.0697833	0.012707	2.26422	0.0404605	0.0617661	0.0603039	0.0706765	0.0462688	-0.0103346	0.178737	-0.0238872	0.0756924	-0.0016677	-0.0281586	0.0528264	0.254746	-0.0158917	-0.0181579	0.0786423	0.00234009	0.050583	-0.108297	0.144478	0.0652774	2.16312	2.05359	1.86079	0.0285787	-0.0808801
Neg. Patient24	Negative	<16	0	-0.0949624	-0.012322	-0.00426596	0.116181	0.0612219	-0.0431965	0.259939	0.0363998	0.167664	0.0213246	0.0374747	-0.0896787	-0.0495445	0.0182276	0.0143814	-0.00507721	0.08141	-0.0658292	0.211786	-0.0338994	-0.0815437	0.0311253	0.024183	0.113985	0.0453423	0.275611	-0.1292	0.2295	0.0110869	0.261039	0.0856969	0.00786307	0.0369126	-0.169719	-0.0393904	0.00543565	-0.029012	0.0777934	0.010157	0.000538092	0.732522	0.232014	-0.115304	-0.00259604	-0.0347614	0.106909
Neg. Patient25	Negative	<16	0	-0.221949	1.55018	-0.0330936	-0.072574	0.00394413	-0.146114	0.264606	-0.0347294	0.330492	0.0212349	-0.0761036	0.0483879	-0.0407646	0.022532	0.0900923	-0.0778835	-0.0616529	-0.22316	0.316099	-0.00678232	-0.0404276	3.77785	0.0865392	0.124787	-0.031649	-0.0501934	-0.129805	-0.0655147	-0.0641103	-0.038932	-0.00770532	0.103276	2.25241	-0.21844	0.142738	0.107985	0.16401	-0.144902	-0.239478	-0.147042	-0.10174	0.0880937	-0.150255	0.375184	-0.240296	0.0534429
Neg. Patient26	Negative	<16	0	-0.112983	0.0346818	0.323342	-0.0311054	-0.170432	-0.148226	0.957052	-0.0537398	0.490354	-0.127429	-0.00358091	-0.175395	-0.172717	-0.184275	-0.362699	0.0278491	0.0818759	-0.276672	0.188218	0.17584	-0.279776	0.0925431	0.893433	0.0530413	0.126519	-0.0913891	-0.0696987	-0.0237634	0.466766	0.0336381	0.0769518	0.0794538	0.254078	-0.337505	0.949782	0.0434598	1.03926	-0.0742442	-0.273343	-0.222301	-0.0216456	0.896549	0.865523	0.0920826	-0.0743993	-0.0824504
Neg. Patient27	Negative	<16	0	-0.107299	0.0727765	-0.0142776	0.0353407	-0.0617571	-0.077893	-0.0593799	-0.00514754	0.015316	0.232319	0.0511609	0.0660192	-0.0325769	-0.0330458	-0.022682	0.00896699	0.0741929	-0.0436958	0.180288	-0.0103722	0.145508	-0.128333	-0.0502841	0.0388358	-0.201667	-0.156388	-0.0576093	-0.0425832	0.640076	0.0889317	-0.0168119	0.0521367	0.132666	-0.0204338	-0.0461648	0.0324025	-0.0698041	-0.142014	-0.108702	-0.0334728	-0.113498	0.222039	0.026166	0.134376	0.0880883	-0.0703693
Neg. Patient28	Negative	<16	0	-0.0890505	0.0156798	-0.0622406	0.0605307	-0.132968	-0.0582461	0.271814	0.00110886	-0.0851955	0.273634	-0.145602	-0.0225656	-0.053913	-0.0475119	0.0134885	-0.0559138	-0.0156427	0.119111	-0.135982	0.411668	0.0296002	-0.0112191	0.198089	0.458699	0.019443	-0.100119	-0.00146369	-0.0260169	-0.0139284	0.123187	-0.094326	-0.0934916	0.107094	0.081019	-0.177119	0.113688	0.345633	-0.0388653	0.293934	0.0705475	0.0447215	0.659952	0.263382	1.07267	-0.111257	-0.0700954
Neg. Patient29	Negative	<16	0	-0.121891	0.0240146	-0.035288	-0.131855	-0.0368847	-0.402682	-0.274214	-0.586443	0.337868	0.994038	-0.234569	-0.373303	-0.479386	-0.408104	-0.290845	-0.023424	-0.143007	-0.291943	-0.213357	1.28243	-0.202205	-0.559591	0.0806615	0.314471	-0.241419	-0.127545	-0.338621	-0.368552	-0.153814	0.667404	-0.235068	-0.34095	0.438101	-0.586083	-0.381769	-0.611322	-0.520399	-0.63121	-0.358268	-0.217429	-0.334764	1.11598	-0.0978624	0.0792765	-0.38497	-0.336859
Neg. Patient30	Negative	<16	0	-0.125699	-0.029629	0.25474	-0.0858033	0.0984188	-0.237041	0.125454	-0.0938934	0.371604	0.206183	-0.129254	-0.104576	1.17463	-0.214973	-0.192795	-0.143789	-0.0102085	-0.130825	0.0370471	1.63355	0.828205	-0.039488	0.234345	0.228524	0.0697315	-0.00740143	1.41361	-0.255031	0.0200703	-0.0870522	-0.17739	-0.128797	0.218104	-0.282868	0.0425763	-0.167209	0.186841	-0.322624	-0.217967	-0.249962	0.0396777	0.751664	0.96206	0.827639	-0.290268	-0.121677
Neg. Patient31	Negative	<16	0	-0.189992	-0.0619962	0.0534203	-0.0683996	-0.169725	-0.0751085	0.0303423	0.161513	0.207185	0.267063	0.0207637	-0.0114131	-0.0757943	0.106449	-0.0729154	-0.0649134	-0.189313	-0.134925	-0.0807786	-0.0732663	-0.0221278	0.0619433	0.135625	0.0283463	0.0555329	0.0320928	-0.0399533	-0.0540625	-0.0112655	0.0257731	-0.00948922	-0.0833702	0.146388	-0.0719121	-0.00880684	0.0282464	-0.0537809	-0.0995068	0.0808042	-0.067503	-0.0116537	0.255298	0.200226	0.0351625	0.00825193	-0.0514707
Neg. Patient32	Negative	<16	0	-0.0375585	-0.101936	0.128325	0.124422	-0.0276958	-0.0155308	0.0226874	-0.120017	0.225955	0.163193	-0.0607084	-0.0669541	0.0283887	0.0923961	-0.0050826	0.131287	-0.0468021	0.0206239	0.129675	-0.00984473	-0.0289088	0.0957298	0.239755	-0.0394094	0.0637794	-0.00202313	-0.16026	0.0783806	0.0803515	0.0594775	0.123107	0.216501	0.153694	-0.0518576	0.0876443	0.00687978	0.115072	0.0381102	0.0880076	-0.0857829	-0.0549151	0.166797	-0.0538069	0.0871145	0.0401596	0.154615
Neg. Patient33	Negative	<16	0	0.00588871	-0.0258386	0.548143	0.0289742	0.0275362	-0.149544	-0.0773623	0.0773123	0.179761	0.58904	0.0680244	0.203422	-0.0616538	0.0584419	-0.0589183	0.151115	0.628666	0.0689069	0.158813	0.221982	0.278568	0.29854	0.560013	0.290642	0.303937	0.00284467	-0.0341541	-0.0892373	0.106013	0.249881	0.0128718	0.253363	0.155251	-0.255378	-0.119856	0.0546955	0.0941944	-0.194007	-0.0436013	-0.0127231	0.039512	0.0914676	0.434136	0.031945	-0.142124	0.0817091
Neg. Patient34	Negative	<16	0	-0.216263	0.746733	0.284756	0.0732003	0.0725497	-0.0507171	-0.0664714	0.0987303	0.741507	0.438475	-0.176936	0.0135813	-0.330752	0.0811695	-0.232826	0.131582	0.678514	-0.197809	0.245377	0.286587	0.182434	0.264808	0.39463	0.0857193	0.182195	-0.0350374	-0.128309	-0.205488	0.0977539	-0.00129798	0.138569	-0.0828612	0.467865	-0.187875	1.46649	0.679227	-0.102818	0.068926	-0.127527	-0.163185	-0.214047	0.430568	0.052912	0.0409626	-0.143752	-0.172381
Neg. Patient35	Negative	<16	0	-0.0433209	-0.0874811	0.0110481	-0.054764	-0.0298068	-9.79e-05	-0.0819329	0.0616949	0.0158376	0.428498	0.0323538	0.0602247	0.057856	-0.0144487	0.0601465	-0.0221871	0.0553173	0.0329368	0.11202	0.793011	0.102132	0.0123659	-0.0318265	0.118816	0.0462644	-0.043058	-0.0785125	0.0142231	0.0756842	0.0068267	0.000145145	-0.0296214	0.116857	-0.0972938	-0.0435211	0.0645686	-0.13035	-0.0230176	-0.0386978	-0.0488132	-0.00669335	1.05187	0.435986	0.326906	0.023506	0.11625
Neg. Patient36	Negative	<16	0	-0.038444	-0.0727488	-0.0626129	0.100746	0.0748559	-0.0791886	0.101763	0.0575774	0.0882821	0.100566	0.0605523	-0.0532684	0.165171	-0.186936	-0.0325645	-0.0259587	-0.0216357	0.0266679	0.00518506	2.38738	-0.036432	0.145282	0.0633926	0.0298032	0.0755704	0.00683249	1.436	0.0174259	-0.0444717	0.141818	0.0454465	-0.192797	0.0603876	-0.169061	-0.120314	-0.063092	0.0232021	0.125661	-0.0944933	0.128669	-0.00705324	0.104485	0.0493581	0.0480001	0.389096	0.0700892
Neg. Patient37	Negative	<16	0	-0.0641906	-0.0531279	0.0459058	-0.0581394	-0.0757397	0.0416965	-0.0617046	-0.129357	-0.12853	0.348063	-0.0258545	-0.0275023	-0.156037	-0.0936883	-0.080697	-0.0345027	-0.0482632	-0.0264824	-0.0277494	2.042	0.121207	0.130563	-0.0644717	0.118021	-0.0629029	-0.0360377	-0.0503023	1.27286	-0.0173211	-0.040257	0.087927	-0.0374572	0.15842	-0.166415	-0.0786941	-0.0465267	0.981792	-0.130862	-0.0437466	0.0445454	0.0497387	0.815578	0.0206758	0.0538919	-0.0606937	-0.070447
Neg. Patient38	Negative	<16	0	0.0243802	-0.144655	0.264371	0.839064	0.761224	-0.166506	-0.0707152	2.39242	0.0927988	0.90413	0.000375687	-0.0533707	-0.0177141	-0.261759	-0.13631	-0.174198	-0.144943	-0.216291	-0.0851641	1.91327	0.0183631	1.07101	0.865432	-0.111379	-0.086061	1.20279	-0.0220078	-0.07041	-0.0319031	-0.0378084	0.472323	-0.260277	0.152929	-0.128251	-0.207554	1.26915	-0.082031	-0.238207	-0.189959	1.14065	-0.0591661	1.13292	0.152133	0.739607	-0.0269635	-0.0272266
Neg. Patient39	Negative	<16	0	-0.143208	-0.00884824	0.173074	0.0524396	0.00997036	0.0116767	0.0237201	-0.266168	-0.0687497	5.22429	-0.0501972	0.160532	0.0309657	-0.0335886	0.0544068	-0.0240202	1.00054	-0.19338	-0.0459207	1.87531	-0.0940241	-0.0528314	0.00666268	-0.0589963	0.0532115	0.0516681	0.085529	0.0788466	0.0181276	-0.0834631	-0.0778858	-0.218876	0.058698	-0.0791192	-0.0930185	-0.0932565	-0.135873	0.0971405	0.0111798	-0.000294288	0.162713	5.75568	0.0363634	5.66972	-0.0971414	-0.083776
Neg. Patient40	Negative	<16	0	0.110196	0.0187739	0.0142743	0.0175304	0.0217386	-0.0675821	-0.0459912	-0.109234	0.0139594	-0.0511364	-0.0843272	-0.0184937	0.0242164	-0.100255	0.0802707	0.0261156	-0.00762092	-0.110003	-0.0505398	-0.0160669	-0.0190005	-0.0649386	-0.103481	0.191857	-0.0450115	-0.00145947	-0.0265025	-0.120182	-0.049044	0.000183594	-0.023176	-0.00419347	0.0129682	0.0550338	-0.136703	0.04453	0.0196996	0.0176515	-0.0162749	-0.074199	-0.0510386	0.0730519	0.0772398	0.0511701	-0.0915769	0.041836
Neg. Patient41	Negative	<16	0	-0.0574032	0.010578	-0.107357	-0.0370992	0.0110761	-0.0223639	0.032678	-0.0568292	-0.0990405	0.227632	0.0192754	0.0712451	0.00590752	0.0159662	-0.0177	0.0436307	0.0119792	-0.0513782	-0.0251203	0.679195	0.0180589	-0.0945124	-0.0542356	0.482476	-0.135016	-0.0156411	0.123095	-0.0290848	0.00855674	-0.0839145	0.0390245	-0.0717669	-0.0355043	0.0142656	0.0109733	-0.114885	-0.0234945	0.0361429	-0.111866	-0.0799356	0.039797	0.0320395	-0.0326135	0.0129572	-0.142731	-0.140504
Neg. Patient42	Negative	<16	0	0.000369515	-0.0823009	-0.0415486	0.938624	-0.0149531	0.0719854	-0.0168681	0.343874	-0.0116457	0.0548707	1.61726	-0.338888	-0.115237	-0.134405	-0.118769	-0.0418857	-0.242751	-0.0415518	-0.0281811	-0.00526928	-0.0131096	0.01883	-0.18853	0.0353639	0.0014794	0.0732178	0.0339853	0.0134183	0.0499545	-0.0824684	0.0318109	-0.192777	0.160664	-0.194993	-0.0648674	-0.133812	-0.236571	-0.110893	-0.0805432	0.139091	0.0978488	0.193036	-0.00654823	0.192535	-0.0491413	-0.0770482
Neg. Patient43	Negative	<16	0	0.122187	-0.116562	-0.0869842	0.0123459	-0.0406217	-0.0537127	0.039467	-0.149044	-0.033437	0.0445186	0.0295459	-0.135556	0.0298527	-0.178113	-0.0565801	-0.135562	-0.0620892	-0.000466942	-0.0722775	0.0286873	0.0644483	-0.115866	0.0700244	0.424811	-0.0354522	0.105137	0.0500825	0.0884841	0.0254763	-0.0358566	0.0466333	-0.0318295	0.113435	0.172159	-0.21372	-0.106525	-0.112896	-0.0838646	-0.060487	-0.0383231	0.0738815	0.0835406	0.0131399	0.00536835	-0.0479602	-0.159453
Neg. Patient44	Negative	<16	0	-0.193514	-0.068589	-0.0504043	0.054102	-0.102302	-0.0658769	-0.00133194	-0.364682	-0.0192107	0.48565	-0.121108	-0.467185	-0.197215	-0.291351	-0.283749	-0.0256251	-0.0442741	-0.0047747	-0.169523	1.27847	-0.072598	-0.0805491	-0.0152989	0.779281	-0.215732	-0.0372047	-0.0661352	-0.17192	-0.173347	-0.0540099	-0.114111	-0.212731	0.153622	-0.373726	-0.1734	-0.191738	-0.0573184	-0.149826	-0.192042	-0.0954703	-0.111207	1.18452	-0.00909267	1.04442	-0.203833	0.0338204
Neg. Patient45	Negative	<16	0	-0.115081	-0.147791	-0.132429	-0.011482	-0.390333	-0.135058	-0.222252	-1.18534	-0.228574	-0.512586	-0.327001	-0.780015	-0.943344	-0.600134	-1.20022	0.84356	-0.29199	-0.740365	-0.182395	4.07814	0.444704	2.72688	-0.0247073	-0.606035	-0.316652	-0.0946028	-0.541352	-0.652945	-0.299945	-0.0823272	-0.281406	-1.05163	-0.109681	-1.03007	-1.34276	-0.384606	-0.885432	-0.689152	-0.820369	-0.561858	-0.410929	-0.178957	-0.20271	-0.169332	-1.23549	-0.786097
Neg. Patient46	Negative	<16	0	-0.0480755	-0.053023	-0.20533	-0.0429003	-0.0840175	0.039264	-0.0638929	-0.382809	-0.18103	-0.264602	-0.11277	-0.416789	-0.271434	-0.16321	-0.414735	-0.250574	-0.159332	-0.179307	-0.246477	-0.124394	-0.195196	0.220036	-0.0703233	-0.189225	-0.218462	0.0360929	-0.197225	-0.171792	-0.0782436	-0.0435412	-0.0918087	-0.0861641	-0.104754	-0.297589	-0.547291	-0.241421	-0.252903	-0.294611	-0.0631065	-0.208308	0.0013766	0.0780555	-0.0460694	-0.0752045	-0.631158	-0.120924
Neg. Patient47	Negative	<16	0	-0.0146171	0.0699311	-0.0394037	-0.154038	0.0866663	0.0899826	0.0338916	-0.0852726	0.0709123	0.0266451	0.0547965	-0.212236	-0.0746753	-0.0437655	-0.149051	-0.107977	0.117376	-0.0510523	-0.0392781	0.133565	-0.024162	-0.0789702	-0.00322204	-0.00272748	-0.177414	0.0450149	-0.144683	-0.10698	-0.0207222	0.101547	-0.0311552	-0.0511696	0.0502299	-0.116682	-0.0597557	-0.0630704	-0.058341	-0.0825984	-0.168576	-0.0865971	0.0176378	0.36552	-0.0204679	0.0937068	-0.106649	-0.013362
Neg. Patient48	Negative	<16	0	0.0764103	-0.069837	0.00718266	-0.0257552	0.0956719	-0.0710674	-0.0738257	-0.0945217	-0.0289397	-0.0499432	-0.0448955	-0.252241	0.0756767	-0.204174	-0.165953	0.0853889	-0.0592729	-0.154101	-0.0187021	1.4639	-0.139309	-0.083294	-0.0395667	-0.0206365	-0.0507005	-0.0746495	-0.164421	0.0183621	0.14548	0.100553	-0.195685	-0.205484	2.32649	0.0265547	0.0544861	0.0909927	-0.156014	-0.240831	-0.093399	1.07498	-0.0327972	0.0825297	0.0473451	0.127289	-0.0697755	-0.0505973
Neg. Patient49	Negative	<16	0	-0.0180035	-0.118148	-0.056161	0.0658051	-0.213648	-0.0549506	-0.126768	-0.299347	-0.0467709	0.288184	-0.157032	-0.637486	-0.130671	-0.211301	-0.57815	-0.410463	-0.112062	-0.39717	-0.125788	0.0539356	-0.0315879	0.0839149	-0.090299	1.05393	0.107731	-0.0356692	-0.138398	-0.236404	-0.0531888	0.0308239	-0.00574621	-0.192126	0.180929	-0.447802	-0.455385	-0.24816	-0.117725	-0.251604	-0.260565	-0.13715	-0.0670449	0.073772	0.0096904	0.194331	-0.230801	-0.263982
Neg. Patient50	Negative	<16	0	-0.0224354	-0.0534309	0.0366975	-0.0480593	0.0634852	0.100582	0.0914345	-0.143604	-0.124196	0.0709914	0.01409	-0.1625	-0.174245	0.0434102	-0.119124	-0.0328244	0.0416453	0.217574	0.0179099	0.0401309	-0.0265989	0.0119731	-0.101123	0.0152832	-0.00700824	-0.0184601	-0.104096	-0.016594	0.00237806	0.0810304	-0.159868	-0.126472	-0.00814138	-0.192081	-0.0772121	0.0832042	-0.0496381	0.0258003	0.0133059	0.0706478	0.00560628	0.104022	0.101088	-0.00582688	-0.146444	0.00943264
Neg. Patient51	Negative	<16	0	0.0673575	0.00423678	-0.00998911	0.0247931	-0.0960417	-0.0569028	0.0393702	-0.0805162	0.0880068	0.268213	-0.131431	-0.299277	-0.188808	-0.0611461	-0.14249	-0.109319	-0.121328	-0.0882996	0.000886087	-0.0126093	0.0923166	-0.0341619	0.00410105	0.301309	-0.0560234	-0.00619136	-0.0410624	-0.227035	0.00468129	-0.167907	0.127738	-0.206225	-0.0972124	-0.210528	-0.377998	-0.24272	-0.170044	-0.060592	-0.0511736	0.00143838	0.0316946	0.266985	-0.0433932	0.223331	-0.065237	-0.0485071
Neg. Patient52	Negative	<16	0	0.0394514	-0.0327887	0.0410729	0.0383601	-0.0145963	0.0926828	-0.0338726	-0.0622999	0.0439778	0.160828	-0.0621383	-0.264485	-0.107341	-0.074963	-0.195378	-0.264826	-0.261279	0.0108714	0.0179925	0.213359	0.0626305	0.0160021	-0.00956246	0.622343	0.116296	-0.132828	-0.177459	-0.0274569	-0.19107	0.0460717	-0.00344868	0.0507332	0.22926	-0.109792	-0.145941	-0.0833671	0.0799556	-0.0616697	0.0583344	0.794983	-0.0751075	-0.117307	1.02224	-0.00896159	-0.0438084	-0.110526
Neg. Patient53	Negative	<16	0	-0.00341692	-0.062235	-0.133107	-0.00517194	-0.129674	-0.0879243	1.05303	-0.0184145	0.0543579	0.165303	0.0173277	0.0201175	0.431538	-0.122836	-0.210638	-0.12503	0.111565	-0.192154	-0.0749081	0.202599	-0.00469511	0.0921322	0.0894823	0.155771	0.0276024	-0.0179134	0.192797	-0.128786	-0.0332042	-0.0279089	-0.0819862	-0.126308	0.0711091	-0.0452632	-0.0914503	0.0389168	0.832124	0.000172904	-0.0694286	0.106267	-0.0161627	0.112905	0.0237384	0.0382876	0.0658094	-0.0972374
Neg. Patient54	Negative	<16	0	-0.0688221	-0.0272648	0.000694198	-0.106442	-0.0223331	0.0190642	-0.0471132	0.413655	-0.00293474	0.385061	-0.152412	-0.136139	-0.00825765	-0.0445659	-0.0699044	0.00147274	0.0749778	-0.0834571	0.00514053	0.47227	0.148651	-0.0224409	0.015148	0.163145	0.0776723	-0.0862371	-0.105155	0.0892599	0.107774	0.0804358	-0.0269601	-0.0797747	0.0512879	-0.0927646	-0.117633	0.0838083	0.118585	-0.0919455	-0.010959	0.827934	0.0201878	1.22476	0.077739	0.779947	2.62868	-0.0536528
Neg. Patient55	Negative	<16	0	-0.102167	-0.00634323	0.00181772	0.00309364	-0.127549	-0.00582362	0.00865728	-0.0929845	0.0811901	0.96619	0.0497274	-0.135328	-0.0954587	-0.0189587	0.0144255	0.0947468	0.112876	0.0385056	-0.167499	1.699	-0.0288018	0.165227	0.0336012	0.166553	0.0245925	-0.0755963	-0.0692161	-0.134522	0.0491695	-0.0409126	-0.0438168	-0.057201	0.161571	0.0718831	-0.059144	0.13653	-0.0564658	0.0394778	0.123028	-0.0179373	0.0220588	1.44112	0.769721	1.60943	0.0263765	-0.024596
Neg. Patient56	Negative	<16	0	-0.012623	0.0267712	0.108409	0.36773	0.00657542	0.0108454	0.0740479	0.00784654	0.00775404	0.172611	0.101006	0.118088	0.0469154	0.0067643	0.0130789	-0.012461	0.063294	0.0849992	0.0184034	0.0739065	0.100099	0.0810279	0.0230454	0.15436	0.0352566	-0.0275272	0.0169525	0.0110528	-0.0712249	-0.00241233	0.00297478	0.0253674	0.0688003	0.0267116	0.0875183	-0.0708278	-0.00895861	0.0422515	-0.0777212	0.0750225	-0.0237083	1.28311	-0.0301844	3.72175	0.0247764	0.132591
Neg. Patient57	Negative	<16	0	-0.0404318	-0.104238	-0.00410847	-0.0147413	-0.0734186	-0.0265595	-0.0228464	0.153102	0.142835	0.33881	-0.111227	0.0179814	0.0870222	-0.0198712	-0.0366961	0.0411078	1.22277	0.0493175	0.11717	1.74403	-0.0299821	0.145722	0.0148981	-0.0389051	0.00954876	0.0353328	1.02231	-0.104482	0.069664	-0.0168458	-0.00656815	-0.0614365	0.397425	0.129449	-0.0294384	0.0286515	0.0412372	0.0529134	0.0991706	0.0275137	0.000504931	1.42224	1.41477	0.631789	0.0978136	-0.0318215
Neg. Patient58	Negative	<16	0	-0.0806212	-0.0953778	-0.0493716	-0.0258071	0.0306491	-0.0148048	-0.192363	-0.0227646	0.00183909	0.0717604	-0.0729638	-0.0558117	-0.167688	0.0282325	-0.0684828	-0.0818562	-0.0180485	-0.124976	-0.099737	-0.0189695	-0.0283269	0.0385028	0.055213	0.14806	0.0455967	0.00974744	-0.0754593	-0.0210887	-0.0292728	-0.0207756	-0.0362399	-0.0253572	0.184362	-0.230731	0.0903918	-0.00193599	-0.0701551	-0.11939	-0.0969983	0.0553904	-0.0403643	0.0133863	-0.0281244	-0.0490237	-0.012741	-0.0388149
Neg. Patient59	Negative	<16	0	0.0176135	-0.100401	0.0410177	-0.0326277	-0.0873433	-0.096384	-0.0325635	-0.0194063	-0.0862536	0.121929	0.0733712	-0.0281693	-0.0597323	-0.0295055	0.0439864	-0.00161504	-0.0392087	0.136587	-0.0648301	0.0436324	-0.0175289	-0.0331094	0.0977506	-0.12207	-0.0492527	0.0302817	-0.0340376	-0.00189912	0.0478483	0.163063	0.0613687	0.245999	0.0220927	-0.0863191	0.0522405	-0.0575293	-0.0113327	-0.128147	-0.0107471	0.0558972	0.0312351	0.0503637	-0.000197956	-0.0560095	-0.0842618	0.0163965
Neg. Patient60	Negative	<16	0	-0.297858	-0.242028	-0.186011	-0.0979898	-0.241069	-0.0716489	-0.118856	-0.305147	-0.179869	-0.123578	-0.189889	-0.16226	-0.287714	0.014015	-0.291614	-0.124055	0.186376	-0.655235	-0.124571	-0.278982	0.456379	-0.0287607	-0.078766	-0.0887487	-0.0579119	-0.117358	-0.105935	-0.237415	-0.19522	-0.141687	-0.0296008	-0.0991881	-0.0189279	-0.172899	-0.184521	-0.092692	-0.305504	-0.218981	-0.20707	-0.0960091	-0.179232	0.00190775	-0.120086	0.0893854	-0.302559	-0.180306
Neg. Patient61	Negative	<16	0	-0.219713	0.0931058	-0.136975	-0.0141406	-0.17315	-0.041602	0.123623	-0.316014	-0.0379039	-0.0507404	-0.319505	-0.27844	1.21236	-0.112514	-0.157739	0.0574459	-0.234102	-0.0646141	-0.167144	0.405369	-0.20481	2.27502	1.62967	-0.0346124	-0.171397	0.0706602	1.86853	-0.0892842	-0.263257	-0.0933834	0.0190291	-0.202603	0.0295867	-0.338769	0.0653686	-0.506817	-0.182994	-0.25984	-0.253371	-0.310337	-0.187806	0.161095	-0.0853029	0.307377	-0.241103	-0.291663
Neg. Patient62	Negative	<16	0	0.0916525	-0.0979563	0.0276646	-0.046095	-0.0291289	-0.0472299	-0.166993	-0.202137	-0.0448117	-0.0634067	0.00499961	-0.119575	-0.0115606	-0.0266396	0.0255842	0.0243054	-0.0578355	0.0158148	-0.0380177	-0.0216627	-0.0784123	-0.00613008	0.0448119	0.0924247	0.0767073	0.0250425	0.246063	0.0491851	-0.0930854	-0.0700139	0.0569678	-0.244433	0.197206	-0.1371	-0.114566	-0.171274	-0.0230669	-0.18069	0.00671017	-0.0249437	0.0154743	-0.00483803	-0.0553777	-0.0393933	-0.019046	-0.168271
Neg. Patient63	Negative	<16	0	0.015413	-0.0879166	0.728032	-0.010665	0.0534543	-0.0718315	0.109967	0.00998735	-0.0603468	0.210485	0.0206841	0.168983	-0.0160893	-0.0744858	-0.0645919	0.108106	-0.0104757	-0.0632333	-0.0053632	1.49518	0.0091558	0.0906413	-0.0226092	0.0725003	-0.0436934	-0.0737751	0.0328729	0.0588903	-0.0764739	0.0373617	-0.0847824	-0.0151855	0.0668383	-0.0847503	0.312117	-0.054634	0.159731	0.058711	-0.0709451	-0.117903	0.0304338	0.319111	0.218956	0.127693	-0.0228986	-0.102204
Neg. Patient64	Negative	<16	0	-0.00841555	0.0769038	0.0524252	0.12013	-0.0532839	0.0297992	1.93564	0.0667648	-0.0103039	0.346436	-0.0377245	-0.0643988	0.720132	-0.010686	-0.0474585	-0.279309	0.176714	-0.0601321	-0.0328562	0.177024	0.220904	-0.032297	-0.13465	0.487578	0.0452675	0.484688	1.46436	-0.0486903	-0.052843	0.00594804	-0.0388672	-0.0166588	0.081414	0.0111567	0.625572	-0.130561	1.45664	0.031854	0.0319645	-0.0162332	0.0309262	1.24911	0.0917258	0.392495	-0.0283881	-0.139841
Neg. Patient65	Negative	<16	0	-0.133266	-0.0974774	-0.213176	-0.0533037	-0.349246	-0.000269354	-0.088122	-0.240784	-0.358836	0.84175	-0.178904	-0.389936	-0.273418	-0.263815	-0.287402	-0.286108	-0.160472	-0.287788	-0.0281154	0.15422	-0.142606	-0.0289323	-0.080636	0.00891133	-0.10959	0.00984437	-0.13935	-0.291527	-0.337134	-0.109509	-0.406193	-0.162912	0.115701	-0.237695	-0.237767	-0.233672	-0.127758	-0.229311	-0.34706	-0.280268	-0.229592	1.78907	0.0987901	1.57029	-0.23414	-0.31891
Forestworker1	Forest worker	256	1	-1.53625	-0.533773	-0.0772204	-0.274745	-0.48007	-0.578023	-2.17419	-0.580814	-0.304694	0.171472	-0.0092871	-1.69623	-0.328198	-0.953462	-1.51466	-0.748381	-0.451323	-2.19631	-0.379238	0.711149	0.276878	-1.3316	-0.700903	-0.308974	-0.60917	-1.10134	-0.230759	-1.00792	-0.743538	-0.657431	-0.270404	-0.733469	-0.543545	-0.404224	-1.13946	-0.192367	-1.68917	-0.793021	-1.63748	-0.0499281	-0.599611	0.209408	-0.152324	0.311852	-1.4551	-1.39747
Forestworker2	Forest worker	32	1	-1.13511	-0.119038	-0.288218	1.61803	0.020138	-0.0503058	0.850919	0.0479188	-0.00557787	0.258624	-0.348068	-1.7393	-2.24979	-0.677814	-2.10695	-0.147893	-0.944378	-1.99805	0.241964	1.61747	-0.284754	-0.0756923	-0.00721622	-0.298295	-0.0476857	-0.061395	-1.01531	-0.271411	0.0708229	0.143398	-0.0257618	-0.290292	-0.0949051	-0.237288	0.246643	2.24061	0.857393	-0.0973852	-0.0824853	-0.0101839	-0.603232	0.34229	-0.593783	0.739486	-2.06671	-0.340114
Forestworker3	Forest worker	128	1	-0.677562	1.37915	-0.388266	0.760395	-0.049306	-0.0638811	-0.105739	1.47644	0.68739	1.79934	1.12276	-0.534949	-0.685229	-0.483236	-0.471209	-0.194465	0.25998	-0.684885	0.273043	1.46871	0.741642	-0.325739	0.221479	-0.31667	-0.0529886	-0.453905	-0.558213	-0.37643	2.79757	0.0159624	0.00423321	-0.241375	-0.54556	-0.0928462	0.694086	0.0874056	0.154491	-0.319266	1.59679	1.07056	0.0485979	1.24499	1.7795	2.29961	-0.451792	-0.271351
Forestworker4	Forest worker	128	1	-0.421175	-0.244215	-0.150609	1.76086	-0.0484426	0.0405419	1.23749	0.205193	0.642253	1.00974	-0.26457	-0.573293	-0.612831	-0.149136	-0.39791	-0.177665	0.683257	0.45035	0.411202	1.64731	1.31816	3.57402	0.0708028	1.05028	0.991733	-0.346999	-0.231951	-0.108038	-0.224313	0.281074	-0.238629	0.485103	0.720837	-0.0106896	0.768344	-0.0332194	0.982295	-0.0502423	0.437105	0.438717	-0.00939269	1.28437	1.33401	1.41963	-0.589981	-0.97866
Forestworker5	Forest worker	256	1	-0.827453	-0.283108	-0.532694	-0.160067	-1.09192	-0.949336	-1.05866	-0.618094	-0.164295	0.609151	-0.952955	-0.433038	-0.289255	-0.742726	-0.582076	-1.18783	-0.564869	-1.99223	-0.306641	0.476055	-0.629103	-1.37333	1.02191	-0.571925	-0.0617437	-0.946451	-0.375505	-0.447045	-0.671664	-0.673673	-0.306302	-0.823327	-0.510003	-1.17542	-1.65813	-1.38348	-1.17524	-0.358141	-1.13243	-0.272318	-1.04484	0.674331	-0.102273	0.312464	-1.36374	-1.42363
Forestworker6	Forest worker	128	1	1.17878	-0.0738551	-0.708282	1.17176	-0.0529049	-0.222651	1.19752	0.113285	0.945662	1.71919	-0.0479358	-0.0244095	0.0811738	-0.391884	-0.726681	0.11811	0.557012	-0.384754	-0.125775	1.34678	0.322682	-0.674511	0.0401255	0.504683	0.408073	-0.0787742	-0.0325108	1.17422	-0.00288124	0.782473	-0.0517897	1.6208	0.724001	-0.969277	0.152492	-0.0948767	1.75733	-0.0770058	0.0924308	0.267363	0.0991396	1.40368	1.95052	2.29058	-0.970267	-1.09399
Forestworker7	Forest worker	64	1	-0.711755	-0.183267	-0.242462	-0.0469651	-0.0200981	-0.136492	-0.374081	-0.17434	0.0253893	0.511616	-0.193111	0.937369	1.30656	-0.272785	-0.413266	-0.341108	0.0705507	0.202615	0.244189	2.01182	1.14141	-0.23926	0.386674	-0.063884	-0.0910306	-0.15171	1.57494	-0.23139	-0.098527	-0.0589621	-0.363419	0.321188	1.51837	-0.875612	-0.418718	-0.139807	-0.686184	-0.443626	-0.292255	0.863078	0.0550405	1.31708	2.12144	1.22733	-0.361611	-0.468981
Forestworker8	Forest worker	32	1	1.51446	1.14694	1.03712	2.01942	1.53871	1.20822	0.0265667	0.547935	0.737499	0.961902	2.62087	1.96912	0.403248	2.25033	2.04879	0.979341	2.08227	0.469673	1.69258	2.21944	0.798819	0.279872	0.27701	0.337934	0.327175	2.20777	0.634854	0.946062	1.49154	1.68146	0.727828	1.3622	1.78018	0.70701	1.20597	1.0314	-0.0270069	1.00059	1.1525	2.41594	2.49015	1.94028	3.66689	2.42353	0.796382	1.18254
Forestworker9	Forest worker	128	1	0.0494479	-0.0974945	0.408433	0.972613	0.386452	0.220258	-0.389563	0.40955	-0.01476	1.87553	0.401178	1.59172	0.0955735	1.78526	1.19463	0.152356	0.814301	0.327407	0.181794	1.7373	0.672565	-0.289851	-0.195956	0.0504493	-0.105121	0.765917	0.671468	0.0473543	-0.185343	0.12487	-0.302041	0.0547446	0.247422	2.51948	0.247109	-0.0338326	-0.156256	-0.248264	-0.0921991	1.48306	-0.101481	1.70794	1.17221	0.135485	-0.233831	-0.0635033
Forestworker10	Forest worker	256	1	-0.219708	-0.0829784	-0.491571	-0.052626	-0.0841849	-0.156821	-0.627416	0.667045	0.140177	0.690009	-0.139308	-0.318776	-0.506508	-0.168772	-0.389985	-0.093534	-0.0235015	-0.565996	-0.0595149	2.65985	0.0480704	-0.718428	-0.429646	0.668365	-0.20551	-0.269497	-0.190749	-0.134378	-0.36398	-0.0172524	-0.170607	-0.176762	3.1717	-0.953955	-0.552363	-0.0315518	-0.384101	-0.324977	-0.0385491	2.95345	-0.165651	1.52553	3.45888	3.5332	-1.04937	-0.542292
Forestworker11	Forest worker	512	1	-0.821619	-0.0703183	-0.972647	0.568851	-0.118182	-0.158453	-0.0322286	-0.25767	-0.364623	0.649707	-0.178802	-1.05887	0.539485	-0.504562	-0.662582	0.108253	-0.121512	-0.514069	-0.235184	1.77049	0.647783	-0.741953	-0.304463	0.0132756	-0.0359026	-0.275107	0.902642	-0.393968	-0.305411	0.524931	-0.275024	-0.758203	-0.0178091	-0.928912	1.07025	-0.463892	0.0755894	-0.207501	0.0536077	0.0720939	-0.494373	2.71987	1.75964	3.28975	-1.26642	-0.17328
Forestworker12	Forest worker	128	1	-0.805054	-0.418991	-0.313607	1.62415	-0.433603	-0.396542	0.372298	-0.134773	0.223742	5.12264	0.950769	0.0555031	0.457073	1.19411	1.32538	1.10469	1.32006	-0.11848	0.627977	3.02395	1.35183	-0.218901	-0.367206	0.126198	0.0504464	0.167426	-0.00755345	-0.357665	0.553423	0.702783	-0.346509	1.70362	0.272041	0.0812249	0.63392	-0.197508	0.0992851	0.409522	-0.241013	0.510049	1.02495	5.50775	3.1995	5.36687	-0.678836	-0.817831
Forestworker13	Forest worker	64	1	0.298712	-0.0789288	-0.0346681	2.03061	0.763667	1.16409	0.77715	0.0221983	-0.435542	1.20264	0.457719	0.848674	0.541543	-0.00865072	0.228236	0.729378	0.842726	0.369253	0.290038	2.09812	1.39381	-0.232333	-0.0309638	-0.321105	1.58451	1.38578	0.171461	0.771183	0.798065	1.14736	-0.0315136	0.682712	1.16035	0.36258	1.32912	0.367954	0.576954	0.314181	0.997304	1.41614	0.986415	2.17758	1.68104	2.08556	-0.161451	0.514461
Forestworker14	Forest worker	16	1	-0.542633	-0.25614	-1.10958	1.29403	-0.250419	-0.38717	0.0809661	-0.174073	-0.000913095	0.882774	-0.201404	-0.252674	-0.730361	-0.442032	-0.324379	0.338316	-0.543515	-0.740386	-0.286792	1.01662	-0.0560359	-0.921437	0.287694	-0.467629	0.0313719	-0.103771	-0.391986	1.37236	-0.205488	-0.0731582	-0.148959	2.06657	-0.101428	-0.703128	-0.538997	-0.503175	-0.256407	-0.304536	-0.38725	0.0286897	0.0964624	2.019	2.42181	1.60987	-0.986436	-1.04728
Forestworker15	Forest worker	128	1	1.00901	-0.0358553	-0.960342	-0.0358451	-0.0829323	-0.322018	0.205271	1.18923	-0.656167	0.129478	-0.12728	-0.501452	-0.583402	-0.428327	-0.524376	-0.118511	-0.196169	-0.201155	-0.0244641	0.651805	0.156163	-0.565288	-0.194122	-0.13804	-0.0780649	-0.13295	-0.334449	-0.106049	-0.180789	-0.234974	-0.0470446	-0.376567	1.09711	-0.610876	-0.162639	-0.306921	0.104779	-0.170345	4.24351	2.68568	-0.210074	1.00763	0.927663	1.26826	-1.21124	-0.410408
Forestworker16	Forest worker	128	1	-0.0785744	0.0241575	-0.466526	0.113872	0.201923	0.106975	-0.16565	-0.262792	-0.161996	0.965501	0.0457937	0.0135243	-0.17421	0.00784774	-0.00414569	-0.193172	0.0204515	-0.732483	0.221144	2.54458	0.287933	-0.00186864	0.00816368	-0.261912	-0.156705	-0.325589	0.413906	-0.285747	-0.00461709	-0.142882	-0.0535831	0.0316245	-0.0229421	-0.360395	0.911091	-0.228515	-0.326047	-0.273564	-0.511322	0.272581	0.131026	1.73093	1.17888	1.55123	-1.34459	-0.307941
Forestworker17	Forest worker	64	1	0.155272	-0.0684617	-0.657449	2.76485	-0.0268143	-0.0271307	-0.0696884	-0.219902	0.0529276	1.63059	0.670733	1.01535	0.091262	0.882931	1.37104	0.11132	1.67569	0.967088	0.108982	2.8433	1.04531	-0.361917	0.138078	0.450509	0.0324174	1.46858	0.414643	0.171433	0.0713775	0.49816	-0.00937632	1.65141	-0.11005	0.0169181	0.438838	-0.0323331	0.0187547	0.888298	-0.194196	0.180526	0.439618	3.21934	3.73233	2.90318	-0.677692	-0.219649
Forestworker18	Forest worker	64	1	0.379982	0.0376531	-0.815591	0.0844303	0.0568143	0.482943	-0.141646	1.5751	0.0609951	0.631604	-0.193897	-0.330668	-0.603286	-0.262604	-0.0271806	-0.273738	0.148676	-0.721167	-0.0148684	0.871345	0.0689362	-0.417923	0.218878	4.24	-0.140293	-0.120349	-0.0871048	-0.229673	-0.311103	-0.259847	-0.108928	-0.120068	-0.17148	-0.0385507	-0.440377	-0.308834	0.236348	-0.0500635	-0.0825754	2.45385	-0.13369	2.15103	1.45892	2.04568	-0.899361	-0.315857
Forestworker19	Forest worker	512	1	-0.58498	-0.126268	-0.311084	1.34854	-0.595377	-0.546709	-0.5922	1.36469	-0.078821	0.544501	0.406413	-0.00612763	-0.799643	-0.775618	-0.541755	-0.201336	-0.0080872	-0.231809	0.313915	0.932251	0.884625	0.127236	0.274465	1.45968	-0.0857232	-0.458405	0.113099	-0.392097	-0.339974	-0.186169	-0.187253	-0.688331	-0.118624	-0.469246	-0.118642	-0.746489	-0.958075	-0.306791	3.50435	2.08639	1.2213	2.08126	2.8372	2.58835	-1.18316	-0.956133
Forestworker20	Forest worker	256	1	-0.560364	-0.170471	-0.395875	2.0815	-0.0389198	-0.0683719	-0.218844	1.25647	0.337629	0.680922	1.08182	-0.134913	-0.421862	-0.668593	-0.223555	1.21263	-0.304246	-0.682919	1.22399	1.15378	-0.0483378	-0.515033	0.262407	0.451422	-0.103308	0.519555	-0.00317426	-0.266044	-0.18369	0.407597	-0.212033	-0.433317	3.12508	-0.282695	-0.672759	0.140009	-0.28945	-0.716129	-0.380142	1.7402	1.34738	1.27953	1.07709	1.01179	-1.31624	-0.873215
Forestworker21	Forest worker	128	1	-0.985228	-0.124826	-0.408888	1.16346	-0.773951	-0.877737	-0.0420157	-0.299651	0.380997	0.768452	1.63	0.601974	0.218554	-0.951317	-0.853861	-0.250198	-0.432078	-0.904538	1.71447	3.7337	0.0369841	-0.185532	-0.32274	0.352032	0.0515297	-0.228589	0.519085	-0.180285	-0.667077	-0.16613	-0.124937	-0.616583	0.0860927	-0.953237	0.856121	-0.939724	-0.305058	-0.257016	2.54579	0.0524159	-0.0616709	2.17095	2.04572	3.3479	-0.454102	-1.4082
Forestworker22	Forest worker	32	1	-0.727638	0.0452403	-0.187251	1.23683	0.0642661	0.728616	-0.291547	-0.0522077	0.132107	1.22327	0.34193	-0.0332941	-0.186639	0.0508153	-0.476716	-0.16655	-0.367742	-0.824932	0.442775	3.75942	0.166978	-0.000234695	0.251758	0.21348	-0.0095561	2.93979	0.010465	-0.451726	-0.10442	-0.127742	-0.142588	0.883444	-0.0822086	-0.669323	-0.256185	0.675488	-0.41914	-0.178192	-0.0631785	3.57983	0.168235	1.51268	1.03922	0.868376	-0.706443	-0.317455
Forestworker23	Forest worker	128	1	-0.312906	0.0051064	-0.452753	0.0336739	0.0706995	0.746069	0.753433	0.225511	0.271261	1.20187	0.478067	-0.74532	-1.12707	0.0787513	0.793612	-0.64883	-0.20943	-0.398135	-0.0410116	1.65026	-0.0224788	-0.429693	-0.0619358	-0.542733	-0.143682	-0.144122	-0.56208	-0.600653	-0.313381	-0.220154	-0.232791	-0.0909702	-0.727718	-1.00872	-0.624361	-0.0442487	0.0407786	2.77694	2.20165	-0.577471	-0.708396	1.29643	1.10353	1.09435	0.692932	-0.109289
Forestworker24	Forest worker	256	1	-0.503608	-0.467941	-0.46642	-0.338767	-0.172408	0.106952	0.265063	1.62838	-0.192526	0.833217	-0.911733	-0.595588	0.0782393	-0.649438	0.0747865	0.456182	-0.103109	-0.195308	-0.0290099	1.80258	0.184822	-0.492797	0.148944	0.049783	0.17815	-0.836941	0.0715112	-0.105659	-0.245063	-0.0960094	-0.143765	-0.204413	-0.251183	-0.23021	1.41065	4.4426	-0.0924841	-0.108649	0.0133531	1.8728	0.00264404	0.308939	1.97923	0.212153	-1.10181	-0.594112
Forestworker25	Forest worker	256	1	-0.45402	0.00232242	2.07879	3.7961	-0.0539103	3.2552	1.51764	1.6966	1.17604	2.59237	3.41899	0.772748	-0.53113	2.71372	4.86081	0.274651	-0.0804059	-1.06126	3.84458	1.23829	0.487549	0.00241741	0.339295	0.699126	0.531263	-0.0671494	-0.430093	-0.300256	-0.336595	-0.429283	-0.242039	0.0476331	-0.0407559	0.657558	1.93873	-0.182951	0.680237	-0.174314	-0.356393	1.43006	0.567894	1.7164	1.17207	1.64818	-1.12366	-0.838962
Forestworker26	Forest worker	64	1	-0.201584	-0.0832982	-0.213506	1.51629	0.988084	1.41692	-0.108304	-0.118874	0.125796	1.56082	0.882612	0.17178	-0.252455	-0.160006	-0.0682905	0.089745	0.113588	0.0971156	0.132987	2.04783	0.444262	0.0957806	0.136604	0.0650288	-0.187822	0.0913431	0.0776423	0.0449709	0.922218	0.102061	-0.226731	0.510829	0.206049	-0.171958	0.58304	1.78149	-0.167114	0.0859398	-0.102637	0.348952	3.01517	3.35254	3.33118	3.70207	0.136509	1.19635
Forestworker27	Forest worker	256	1	-0.191527	-0.164449	-0.0643476	0.0752556	-0.200116	-0.147564	-0.383931	-0.210518	-0.00492568	0.893909	-0.119364	-0.147509	-0.124099	-0.150478	-0.228917	-0.0800649	-0.231124	-0.289586	-0.00758826	1.17426	-0.11798	0.520599	0.125456	0.0913632	-0.117705	-0.0528431	-0.348845	-0.0571169	-0.0363293	-0.0424554	-0.169192	-0.0602126	-0.114229	-0.127296	-0.403691	-0.167863	0.0167868	-0.402487	2.34179	0.020835	-0.012073	0.663645	1.44943	1.05885	-0.527716	-0.265942
Forestworker28	Forest worker	32	1	-0.720809	-0.0392263	-0.199887	0.772176	-0.0404134	0.254712	-0.682675	1.19973	-0.206109	0.738443	-0.040309	-0.975123	-0.675352	0.330406	0.340432	-0.152642	0.324192	-1.11027	-0.338335	1.49899	-0.277617	-0.433823	-0.486863	-0.173262	-0.189845	0.0111212	1.71047	-0.392467	-0.0656143	0.124395	-0.157664	1.03247	-0.0225544	-0.142195	-0.356921	0.0235248	-0.820205	0.47484	-0.777695	1.19639	-0.271277	0.963029	1.66379	0.984636	-0.660531	-0.406467
Forestworker29	Forest worker	128	1	-1.30135	-0.031577	-0.210998	-0.395346	-1.1189	-1.15528	-1.07348	-0.553312	-0.468777	0.256659	0.118734	-0.65254	-0.0336714	0.283248	-0.958541	-0.826252	-0.396748	-1.55778	-0.450472	0.857464	-1.00799	-1.87772	-1.3465	0.283515	-1.1862	-0.0125455	0.391809	-0.521236	0.0778184	-0.187905	-0.173503	-0.0481763	-0.326473	-1.63279	-0.815073	-1.28841	-1.64067	0.00374582	-0.207854	3.62018	0.00265608	2.49113	1.67543	2.63695	-1.93747	-1.36257
Forestworker30	Forest worker	256	1	-3.38082	-1.82885	-2.93561	-1.81559	-2.50381	-2.65135	-2.57665	-2.90807	-0.940881	-0.381968	-1.82609	-3.20967	-2.68282	-1.56455	-3.4546	-3.06074	-0.369298	-4.23888	-2.01867	-0.878349	-2.5547	-3.33403	-2.87736	-2.7432	-1.8434	-1.41245	-1.9978	-2.72083	-1.75739	-2.22331	-0.340743	-1.90065	-1.63916	-3.87471	-2.66762	-3.02775	-2.9475	-1.7425	-0.292871	0.0872612	-1.77412	0.716981	0.804509	0.13467	-3.94239	-3.37119
Forestworker31	Forest worker	32	1	-0.399315	0.171011	-1.07941	0.589185	-0.911242	-0.995954	-0.938281	-1.30975	-0.68905	0.270873	0.525189	-0.88737	-0.0399016	-0.40285	-0.306996	-0.927482	0.333348	-0.196765	-0.216696	0.808781	0.780686	-1.10196	-0.22978	-0.562634	-0.166709	-0.063257	-0.303133	-0.084193	-0.0939614	0.0317049	-0.333688	-0.190888	-0.161653	-0.884819	-0.605105	-1.10135	-1.06504	-0.275267	-0.546981	-0.138788	-0.268422	1.13648	0.812514	0.815315	-1.44325	-0.897193
Forestworker32	Forest worker	64	1	-0.15005	-0.0506412	-0.501242	1.05985	0.871654	0.85608	-0.0818832	0.716328	0.157129	1.42623	-0.191351	0.26625	-0.421313	-0.383687	-0.335806	0.426324	0.560003	0.251579	0.651969	2.22623	1.12872	-0.856832	-0.160841	-0.19237	1.06115	-0.102614	0.700638	-0.0847142	0.387261	-0.0919576	-0.364627	0.663005	0.0878272	-0.279601	0.694397	0.88097	-0.493949	0.00624099	1.37266	0.128434	-0.0269105	1.63823	0.847766	1.18197	-0.967595	-0.0939139
Forestworker33	Forest worker	128	1	-0.026617	0.0625636	-0.0926284	0.35632	-0.0260372	-0.142571	0.268938	-0.28449	-0.141481	0.921589	-0.0203366	-0.173155	-0.386996	-0.140046	-0.206265	0.178892	-0.107988	-0.363022	0.0534474	1.35611	0.61852	0.0993581	1.47984	0.425626	0.0176597	0.0120853	0.0391133	-0.214619	-0.210457	0.785718	0.100084	-0.236055	1.8113	-0.652941	0.00367473	-0.300907	-0.00383811	-0.0940769	-0.044918	0.525304	1.94916	1.22607	0.322566	1.35324	-0.733297	-0.0567966
Forestworker34	Forest worker	512	1	0.814751	-0.189125	1.02379	2.27442	-0.382803	-0.555349	0.0734056	0.146366	0.00563846	1.04663	0.365263	0.606918	0.0324756	0.264035	0.590525	0.0648717	1.89	0.0717363	0.166699	1.89686	1.1278	-0.24201	-0.362959	2.41671	-0.266786	0.110018	0.174411	0.884685	1.79097	2.07823	0.203735	0.433381	3.20837	0.231106	1.77877	-0.348496	-0.230782	0.200525	1.90775	2.82027	3.10033	2.65951	4.02369	4.02936	-0.349443	-0.787765
Forestworker35	Forest worker	128	1	-0.810274	-0.541579	-0.206181	-0.112957	-1.11244	-1.53993	-0.898843	-0.631204	-0.976411	0.319205	0.122012	-0.0426609	-0.893249	-0.850385	-1.2816	-0.980419	-0.244403	-1.41274	-0.400185	2.12169	-0.0334667	-1.21809	-0.467567	-0.840374	-0.377827	0.0924218	-0.673356	-0.527814	-0.112347	0.283363	-0.0807983	0.0685034	0.275489	-1.50509	0.241102	-1.15844	-1.05513	-1.67798	-0.568181	0.894333	-0.291127	1.26111	0.644421	1.24315	-1.43626	-1.37782
Forestworker36	Forest worker	128	1	-0.739805	-0.695624	1.05232	0.765881	-0.326959	-0.945654	-0.680672	-0.19291	1.00171	1.43536	0.428437	-0.338157	-0.681031	-0.0433208	-0.82962	0.186737	-0.384787	-1.32987	0.949632	1.06458	-0.353872	-0.846605	-0.112259	0.725383	0.335849	-0.118956	-1.05551	-0.0121384	0.050921	-0.224408	1.08216	-0.0365849	0.329517	-1.45813	-0.510233	-0.631017	-0.702848	-0.838784	-1.38465	-0.0951725	-0.443112	1.35357	0.656327	1.11122	-1.07351	-1.1254
Forestworker37	Forest worker	256	1	-1.21209	-0.367811	-0.42188	0.604527	0.306747	0.408621	-0.91339	0.109483	-0.333417	0.602298	-0.279713	-0.527927	-0.746322	-0.279051	-0.487446	-0.296585	-0.474274	-1.3371	-0.176347	0.937833	0.559516	-0.555276	-0.740619	0.620848	-0.462748	-0.606344	-0.364972	-0.512444	-0.284599	-0.0849723	-0.190956	-0.126833	2.2107	-0.345958	-0.405925	-0.0054811	-0.779607	-0.289507	1.92077	0.674756	0.0853358	2.1312	2.02956	2.30376	-1.33077	-0.630841
Forestworker38	Forest worker	32	1	-0.13374	-0.426032	-0.958261	1.47307	0.249039	0.0874312	-0.211483	-0.443161	-0.93832	0.283082	-0.257263	-0.437198	-0.608593	-0.727202	-0.399133	-0.0530345	-0.344946	-0.679524	-0.603988	1.26368	1.15391	-0.284982	-1.15876	0.653284	-1.16963	-0.560872	-0.216191	-0.162208	-0.193513	-0.0187789	-0.143665	1.26439	0.594086	-0.703006	-1.06757	0.0954392	-1.06948	-1.12772	0.0516265	1.26069	-0.225431	1.34946	0.749197	0.84174	-1.44831	-1.46674
Forestworker39	Forest worker	64	1	-0.457311	-0.031663	0.172896	0.716221	0.0607306	-0.101117	-0.063524	-0.391595	1.79461	1.55971	0.040536	-0.388217	-0.361689	-0.0492476	-0.207433	0.0966727	-0.1919	-0.235277	1.30127	1.38264	0.0291	-0.0143483	0.0607335	1.76046	2.47275	1.67908	-0.307467	0.103786	1.13963	1.39677	1.85263	0.886966	1.6824	-0.279984	-0.173171	0.801201	1.37937	-0.117987	-0.0225598	0.0527645	-0.131101	1.3999	1.10322	1.59743	0.564686	-0.115524
Forestworker40	Forest worker	64	1	-0.118135	0.0186401	0.109672	1.80952	0.00164012	-0.0350224	0.00874012	-0.0282011	-0.21677	0.26695	0.0426672	-0.0161619	0.058375	-0.0727933	-0.142256	-0.0520395	-0.103534	-0.111823	0.0535667	1.4451	-0.0155134	-0.152348	0.0468239	3.10441	0.00797077	-0.0035047	0.00983426	-0.141252	0.00732339	-0.00824406	-0.230721	0.0979601	-0.13166	-0.284261	0.124446	-0.136416	-0.189587	-0.191289	0.235531	0.120224	2.44942	1.1011	3.91249	4.14813	0.16253	0.0134796
Forestworker41	Forest worker	256	1	2.64365	-0.0687285	1.84915	2.73133	1.71314	1.15829	2.25527	2.27677	1.425	1.72713	1.29917	0.102814	-0.361675	0.733033	-0.131442	1.2486	1.92994	-0.385475	0.588376	3.44736	3.57421	1.1567	0.126494	0.508812	-0.0509541	-0.203627	-0.0520279	1.33034	0.564344	1.28066	-0.06916	1.53207	0.703993	-0.0953101	0.9895	3.0142	2.90172	0.193554	1.69285	2.46419	1.07657	2.84858	3.1717	2.79108	-0.450095	-0.238135
Forestworker42	Forest worker	64	1	-2.1008	-0.881698	-0.152543	0.210668	-0.562695	-0.72059	-0.607178	-1.02288	-0.433143	1.43248	-1.03965	-1.81723	-2.04164	-0.863847	-1.85304	-1.21662	-0.565174	-2.82877	-1.1019	0.439567	0.268401	-1.98324	-1.40744	-2.04919	-1.08736	-1.1454	-1.78103	-1.08685	-1.06275	-1.4484	-0.984497	-0.891253	-0.507795	-2.06054	-1.41674	-1.4616	-1.16729	-0.601265	-1.50931	-0.705082	-0.209983	2.04998	-0.421666	1.7712	-2.3045	-1.05252
Forestworker43	Forest worker	32	1	-0.985352	-0.348583	-0.143016	0.251145	-0.232425	-0.706928	-1.29797	-0.709639	0.36503	0.850812	-0.0945464	-1.25908	-1.38507	-0.612398	-1.0293	-0.363339	-0.395152	-1.5428	0.300106	0.716398	-0.657089	-0.584615	-0.0229813	-0.0953071	0.249186	-0.178463	-1.88855	-0.477808	0.455537	-0.120125	-0.0183858	0.0495241	-0.156186	-1.39953	-0.526602	-0.367367	-1.09351	-1.6258	-0.698017	-0.56616	-0.752574	0.646413	0.0854642	0.582849	-1.02795	-0.720836
Forestworker44	Forest worker	64	1	-0.617009	-0.154848	-0.322706	1.03829	0.0403874	-0.0687171	-0.227652	0.11102	-0.233574	0.499844	-0.324002	-0.781783	-0.786942	-0.931628	-0.898667	-0.254019	0.0762572	-0.908672	-0.253311	1.01483	2.50321	0.233358	-0.286702	-0.402694	-0.203798	-0.594659	-0.466882	-0.545715	-0.13972	-0.0517633	-0.239378	-0.307728	-0.158535	-0.921867	-0.446997	0.0252214	-0.369806	-0.693569	1.80876	0.291757	-0.61353	1.64029	0.760215	1.07735	-0.686745	-0.683339
Forestworker45	Forest worker	32	1	-1.23038	-0.636457	0.890869	2.0785	-0.771902	-1.14924	-1.16986	-1.13344	-0.493207	1.32422	-0.1919	-1.41124	-1.06831	-1.136	-1.297	-0.645382	-0.354475	-1.88712	-0.586009	2.41442	-0.809563	0.865403	-0.859961	-0.661408	-0.745799	-1.19647	-0.963133	-0.494376	-0.702583	-0.857144	-0.472539	-0.920364	2.15026	-1.23	1.44195	-1.02371	-1.26127	-1.65323	-2.03512	-0.471691	0.765481	2.83697	2.37836	2.86012	-1.02473	-1.79424
Forestworker46	Forest worker	128	1	-1.05151	1.34095	0.0102532	1.27921	0.100164	0.235197	-0.506169	-0.292161	0.967111	1.48956	0.673447	0.755573	-1.02447	-0.071193	-0.894518	0.0253641	-0.167798	-0.766213	0.615958	1.37685	0.289999	0.014882	0.761596	-0.139201	1.47096	0.000242625	-0.55528	0.0528237	0.199188	0.403911	-0.0679536	-0.0159863	0.160859	-0.899249	0.0793509	0.740125	-0.435568	-0.575205	0.0456576	-0.0295412	0.377393	1.17645	1.73913	1.03014	-0.771005	-0.15088
Forestworker47	Forest worker	256	1	-0.325599	0.0875654	-0.162763	0.144312	0.190415	0.0994376	0.247497	-0.256394	-0.357265	0.0515413	0.028497	-0.723973	-0.53416	-0.799183	1.514	-0.850966	-0.208649	-0.410204	-0.0213573	0.26812	-0.000823387	-1.02011	-0.784286	0.10002	-0.744759	-0.14334	-0.191934	-0.382594	-0.582395	-0.351723	0.0139385	-0.20844	1.07682	0.807923	-0.370823	0.0837246	0.128149	-0.360977	3.15463	0.0597146	2.1533	1.76379	2.66889	2.34346	-0.914581	-0.47948
Forestworker48	Forest worker	256	1	1.13169	-0.124248	-0.158349	1.03846	3.25978	3.1047	2.57073	0.194796	0.729379	1.0895	0.555568	-0.855879	0.769497	0.684939	2.20205	0.0333686	1.63221	-0.413844	0.728103	1.83949	0.77037	-0.132187	-0.335237	0.140746	-0.0954311	-0.0548291	0.451643	0.753354	0.0116435	0.596178	-0.0111526	1.10396	0.649813	2.30976	0.277232	3.1036	2.9603	0.786113	2.55434	0.283269	-0.140763	1.94768	1.77382	1.99764	0.339643	-0.615799
Forestworker49	Forest worker	256	1	-0.1335	0.0347654	-0.325058	1.03325	-0.0983709	0.108931	0.0254301	0.205382	-0.0986041	1.27299	-0.00287018	0.103956	1.05602	-0.0116211	-0.0882514	-0.0979491	0.0740517	0.731013	-0.121094	1.9911	0.529397	-0.494982	-0.0995497	0.0814033	-0.102652	-0.112773	1.58447	0.130426	-0.061373	0.163449	-0.184769	0.508134	1.65486	-0.123837	1.48942	-0.371892	-0.231233	-0.175047	0.00404592	-0.046723	0.0384177	1.61344	2.08249	1.83439	-0.541869	-0.759523
Forestworker50	Forest worker	256	1	-0.233758	0.172306	0.0656325	-0.018196	-0.322919	-0.0676284	-0.199382	2.90186	-0.705903	2.13806	-0.0410396	-0.691434	-0.772032	-0.0431812	-0.744736	-0.868413	-0.214603	0.283749	-0.101086	0.872021	0.503014	-0.18567	-0.0066404	0.818338	-0.225647	-0.0659223	-0.293455	-0.486868	-0.183578	0.8484	-0.0191746	-0.273838	1.25236	-1.42285	-0.359753	-0.816178	-0.0528212	-0.112018	-0.223507	3.29331	-0.176296	1.99996	3.21493	3.22808	-1.11963	-0.229304
Forestworker51	Forest worker	128	1	0.0880617	-0.204559	-0.443686	1.52929	0.142727	0.444324	-0.00924535	0.794215	0.177677	3.79725	0.500162	0.49056	0.885646	-0.0934494	0.117737	0.639961	0.193298	1.17612	0.202628	1.89991	0.790012	0.369145	0.24366	0.478579	-0.0814583	0.00906821	1.29389	0.415663	0.0504225	0.777675	-0.0688683	-0.0767101	0.11544	0.123763	0.44109	0.495367	0.0451655	-0.15824	0.117978	0.869191	1.26137	1.9278	1.64326	1.93038	-0.247662	-0.156863
Forestworker52	Forest worker	64	1	-0.00500392	0.0265386	-0.31306	-0.0566879	-0.00063821	0.0292522	-0.0380737	2.12761	-0.16282	0.37157	0.0103024	0.101165	0.0415136	-0.0823169	-0.0482187	-0.152592	0.192204	-0.0717954	-0.0344581	1.51483	0.0489231	0.0521509	-0.0212063	0.0553708	0.0218587	-0.024209	1.38447	-0.0163516	0.0521974	0.0480554	-0.17423	-0.0735359	0.0436479	-0.262824	0.0351485	-0.106182	-0.0117607	0.0126565	0.813644	2.3341	0.0138393	1.19903	0.0485964	1.34642	0.185356	0.116158
Forestworker53	Forest worker	256	1	-0.0989676	-0.193819	-0.16471	2.37803	0.0689716	-0.011808	1.03858	0.219961	-0.0142846	1.15157	-0.00325801	0.181119	0.807197	-0.0442246	-0.00915063	0.0457874	1.17103	-0.271135	0.0123827	2.06769	0.450348	-0.109847	-0.298381	0.0276764	-0.0710484	-0.135021	1.00883	0.642325	0.105626	0.475223	-0.0859198	1.05464	0.521945	-0.00989268	1.40063	-0.0440448	1.44478	-0.28648	-0.101843	1.48042	0.124583	1.8909	1.39691	1.67074	0.0243174	0.0528761
Forestworker54	Forest worker	256	1	-0.577907	0.0952126	-0.00153944	1.55147	0.125713	-0.231112	-0.0679209	0.199013	0.501553	1.15402	0.539592	-0.587788	3.68461	-0.467113	0.0831608	-0.451882	-0.267914	-1.01574	1.0807	1.98249	0.615259	-0.802901	-0.346415	-0.0513512	-0.0649766	0.00668376	-0.184187	-0.0943512	-0.058365	-0.0966362	0.0184846	0.155192	2.17648	-0.829892	-0.417994	0.201889	-1.18051	-0.436511	1.06707	0.625428	-0.147525	1.63751	0.961919	1.49861	-0.810323	-0.89842
Forestworker55	Forest worker	256	1	2.85975	0.56853	-0.158244	3.22729	2.8297	2.44302	1.02301	0.87339	-0.131193	1.387	2.03298	2.21726	0.565954	1.06721	1.59209	0.299127	2.52891	0.9869	1.78615	2.08984	1.16312	0.162847	0.914645	0.520667	1.10746	1.43986	0.866242	1.03483	0.14013	0.998713	0.518075	1.29237	1.28976	1.10906	1.11598	2.74992	0.779429	0.979938	3.40838	1.12936	1.36326	2.24882	1.67932	2.17008	0.0170886	2.20884
Forestworker56	Forest worker	64	1	-1.31862	-0.749832	-1.87271	-4.64e-05	0.0677629	0.106606	0.360757	0.123798	-1.36603	-0.114427	-0.660036	-1.7262	-1.15098	-1.05449	-0.162874	-1.71091	3.32303	-1	-0.367459	0.955315	1.05255	-0.29791	-1.02259	-0.851473	-1.44524	-1.13812	-1.38776	-0.825142	-0.151149	-0.437199	-0.231912	-0.732205	-0.889426	-0.62346	-1.00121	0.331655	0.205503	-0.1739	2.12333	0.979004	-0.583116	1.05968	0.219669	0.907493	-1.14735	-1.21001
Forestworker57	Forest worker	32	1	-1.31592	-0.218097	-0.640934	-0.0145718	-0.200752	-0.459216	-0.566799	-1.69311	-0.48299	0.455338	-0.54369	-1.62019	-0.609532	-1.0407	-0.688339	-1.12129	-1.07257	-1.33477	-0.137276	-0.0418204	-0.737994	-1.27264	-0.512594	-0.524825	-0.502076	-0.219036	-0.252408	-0.700254	-0.312625	-0.634896	-0.164413	-0.930326	-0.308096	-1.07092	-0.474795	0.0674778	-0.350611	-0.454682	-0.687651	-0.891171	-0.693154	0.896442	0.323216	0.277769	-1.48062	-0.945493
Forestworker58	Forest worker	512	1	-0.170545	0.115803	-0.0643174	2.17375	0.0378796	0.55982	-0.0964824	0.0748056	-0.425643	1.46318	0.556212	0.409134	-0.0691169	0.142067	2.01798	0.402839	1.96478	-0.0301838	0.202572	2.0921	1.96524	0.184055	0.120696	0.162845	-0.136218	0.034348	0.223858	0.828198	0.0414797	0.613858	0.0802812	0.158829	1.71539	2.36097	1.0068	0.0583675	0.0294624	0.308872	0.858396	0.628264	0.558282	2.28963	2.45316	2.05078	-0.510518	0.525284
Forestworker59	Forest worker	512	1	-0.514204	0.115044	1.11779	0.081018	-0.163229	0.0270438	-0.120219	-0.675335	0.360329	0.831988	0.00652051	-0.11649	-0.298673	-0.412885	-0.298906	-0.275192	0.0399441	-0.367115	0.106337	0.266034	0.277552	-0.0737821	0.0570511	0.44563	-0.113754	-0.0129326	-0.0448093	-0.0900412	-0.0238709	-0.0942224	-0.021603	-0.257234	1.6583	-0.599678	-0.156319	-0.335189	-0.10294	-0.34426	4.86931	0.0497041	-0.100847	1.10896	0.289826	0.877423	0.858537	-0.143172
Forestworker60	Forest worker	1024	1	-0.0478504	0.00483676	0.0511443	0.608382	0.106551	0.150244	-0.00204675	0.0508711	-0.114354	0.347067	-0.00425134	1.16075	-0.0466662	-0.103533	-0.015556	-0.0711833	0.0922228	0.210178	-0.0327291	1.04581	0.0725142	0.092124	0.134318	1.29182	-0.0816682	-0.14502	-0.0240203	-0.00509788	0.0769684	0.0315782	-0.114031	0.152192	-0.151497	0.025758	-0.0385617	-0.00146356	-0.0368617	-0.531052	2.67419	2.83361	0.0102093	2.442	2.64724	2.86802	0.102204	0.0485663
Forestworker61	Forest worker	1024	1	-0.368261	0.0227114	-0.156861	0.00146905	-0.0693957	-0.347868	-0.164383	-0.210069	0.097682	1.19901	-0.202099	-0.419218	-0.246419	-0.198022	-0.104758	-0.684014	-0.266661	-1.04879	0.0165161	0.473864	0.0978112	-0.19149	-0.152695	0.958968	-0.162286	-0.167466	-0.124598	-0.0532626	-0.122336	0.167573	-0.0342939	0.0900118	0.616778	-0.290021	-0.78478	-0.592504	-0.473197	-0.307193	2.79054	1.57173	0.0637512	4.69182	4.73549	5.19003	-1.36051	-0.287152
Forestworker62	Forest worker	512	1	-1.05613	-0.357698	-0.525476	0.0277793	-0.333796	-0.71921	-0.0647221	0.442063	0.690965	1.60636	0.231697	-0.630486	0.2814	0.0664555	-1.00923	-0.377591	0.113952	-1.29466	0.190331	1.82917	0.0647727	-0.587784	-0.0440358	0.762391	0.0756683	-0.500903	0.562121	-0.167068	1.30384	0.0957405	-0.654424	0.419166	2.99332	-0.493283	0.94242	-0.21131	0.218841	-0.166669	-0.691562	2.80373	-0.103648	1.8293	2.59213	2.54366	-0.854368	-1.15747
Forestworker63	Forest worker	256	1	-1.19931	-0.173898	-1.03561	1.68052	1.1596	1.13486	0.859563	0.837615	0.173856	1.29254	1.19306	-0.333043	0.369224	-0.293004	-0.378179	-1.02951	0.259238	-1.09626	1.44421	1.81771	0.0793369	-0.198076	-0.445917	-0.519862	1.34581	0.399141	0.540141	0.130613	-0.322459	0.655602	-0.946519	-0.209819	4.42244	-0.532028	1.02424	0.977359	1.07606	-0.0147143	-0.278584	0.68033	-0.478482	1.83904	1.90253	1.61028	-0.978047	-0.0182441
Forestworker64	Forest worker	128	1	-0.327587	-0.147137	-0.836504	-0.045814	-0.117508	-0.17174	0.0842602	-0.183631	-0.0720131	1.08527	-0.192896	-0.362269	-0.197901	-0.154293	1.2252	-0.781013	-0.0620893	-0.433756	-0.0591701	1.20191	-0.0658809	-0.295714	-0.418884	-0.308492	-0.248934	-0.317589	-0.438556	-0.240599	-0.0550933	-0.344398	-0.214176	-0.558798	-0.418909	-0.94335	-0.395542	-0.278574	-0.108055	-0.660372	-0.344032	-0.182875	-0.163928	-0.0307866	0.0816253	0.14659	-1.21131	-0.220638
Forestworker65	Forest worker	64	1	-0.925999	-0.236589	-1.38563	0.553328	0.522172	0.760159	-0.322122	1.67991	-0.0317422	0.288089	-0.249471	2.28238	-0.89067	-0.481031	-1.48846	0.336929	-0.0325281	-0.319979	-0.0596298	1.65596	0.332033	0.0195719	-0.0451338	-1.10307	-0.386866	0.218474	-0.0738167	-0.00499666	0.012821	-0.0754469	-0.117255	0.0362908	-0.172645	-0.251757	0.127895	1.10965	-0.115579	-0.0833635	-0.00404978	1.8513	0.605179	1.17731	0.787565	1.2989	-1.39363	-0.850386
Forestworker66	Forest worker	512	1	-0.310545	-0.391688	-0.844089	1.05477	-0.0374631	0.0817963	-0.0489846	1.8426	0.548682	1.53952	0.843621	-1.21163	-0.443895	-0.176207	-0.254838	-0.528489	0.268078	-0.439097	0.269725	1.79716	0.401493	-0.415316	0.621164	0.552722	0.00611433	-0.64513	-0.215826	0.395489	-0.287575	-0.177027	-0.0853315	0.883887	1.00313	0.0761171	0.242078	0.292056	0.0365438	1.67813	5.32032	1.5264	-0.0537778	1.49072	3.45897	3.34479	-1.37015	5.45068
Forestworker67	Forest worker	256	1	0.0537011	-0.0644795	-0.0476905	0.101319	-0.0127005	-0.00096868	-0.0277473	-0.173016	0.286385	1.4428	-0.207811	-0.308469	-0.416105	-0.359664	-0.243865	-0.39114	-0.113217	-0.544901	0.0822511	1.45524	1.11037	-0.158511	-0.117906	0.156261	-0.0850076	-0.217128	-0.123622	-0.169807	0.0173047	-0.0834854	-0.132311	-0.495576	-0.385161	-0.480921	0.834874	0.143895	-0.0668206	-0.185468	0.02993	0.118005	-0.399299	0.707127	3.82471	3.74908	-0.580635	-0.279329
Forestworker68	Forest worker	128	1	-0.086356	-0.0910274	0.330329	2.36904	0.0513247	0.688866	0.565099	0.903613	0.468551	1.17725	0.437164	-0.120884	0.943649	-0.0730806	0.954175	0.409696	1.50087	1.11078	0.726094	2.27962	0.5996	7.27846	0.135673	0.414229	1.11574	0.166362	-0.278756	0.129515	-0.127102	0.808457	-0.12273	1.4658	3.15581	1.06273	0.854689	1.63458	1.56936	0.0582198	3.8585	2.34767	0.708555	1.58371	3.10925	2.49444	-0.142041	0.054242
Forestworker69	Forest worker	128	1	-1.00045	0.531558	-0.185665	1.99805	-0.36751	-0.655899	-0.952278	0.373477	0.289737	0.834234	1.0086	-0.144019	-0.290871	0.830402	-0.661773	-0.214358	-0.165948	-0.328929	0.491921	0.480001	-0.599011	0.622811	-0.251434	0.666798	1.32939	-0.0364041	0.0185773	-0.555333	0.163101	-0.248118	0.411068	1.28428	-0.0970389	-0.114914	-0.274984	-0.307899	-1.03424	0.241532	2.13191	3.39815	0.365213	1.97193	3.009	2.67516	-0.340775	-0.402748
Forestworker70	Forest worker	256	1	-0.967529	-0.699723	-0.248504	1.04173	-0.392851	-0.626583	0.0209994	0.83691	1.12527	0.31433	0.526363	-0.0864465	-0.524157	-0.667192	-1.08443	0.295997	0.0260267	-0.671351	1.10231	1.28298	0.141166	-0.0516806	0.216506	1.40155	-0.132506	-0.32623	0.352497	-0.172585	0.0429796	0.491093	-0.263329	0.987126	1.26535	-1.19618	-0.200921	0.233479	0.00719573	-0.435164	0.0653622	1.47388	2.3756	2.16699	3.35921	2.53016	-1.04886	-1.2671
Forestworker71	Forest worker	256	1	-0.982655	-0.0666104	0.100235	0.936814	-0.135105	-0.621762	-0.112413	0.969007	0.370795	0.541467	0.0394605	-1.06424	-1.02741	-0.0985296	-0.837176	-0.242579	-0.36995	-1.2701	0.773136	1.42599	-0.192716	-0.339911	-0.117926	0.552958	-0.0808369	-0.0521556	-0.493798	-0.322752	0.0276449	0.140884	-0.0690856	-0.0319523	1.98688	-0.978529	-0.407117	1.16608	1.29338	-0.856146	0.154715	1.49434	-0.586642	1.34088	1.78132	1.56133	-0.784445	-0.454816
Forestworker72	Forest worker	2048	1	-0.44222	-0.0521208	0.0681757	0.890387	-0.253762	-0.228125	0.144228	0.504267	0.0497165	0.96649	0.21153	0.384046	0.129437	0.203708	-0.445421	0.534984	0.545913	0.111121	0.0977814	1.6657	0.65964	-0.314107	-0.123234	-0.42003	-0.366834	0.158236	0.318433	-0.0455163	-0.00837969	0.0993893	-0.206825	1.40134	0.846543	-0.370541	-0.433642	0.151239	0.436711	0.05663	2.17621	1.00778	0.773066	1.85415	2.46996	1.83425	-0.342969	-0.605954
Forestworker73	Forest worker	256	1	0.979686	-0.0733156	0.0849515	1.0871	0.0442677	0.0633731	1.72596	1.64305	0.87117	1.5892	0.656717	0.716908	1.53123	-0.368185	0.330128	0.209669	0.909223	0.686056	0.561954	3.08583	0.554296	0.84107	-0.0100108	0.142728	0.0811985	0.20458	1.29333	-0.303748	0.0275884	0.491893	0.0731369	1.15011	-0.246024	0.0219961	0.589142	0.0570439	1.24601	-0.101517	-0.361772	1.52288	0.191639	2.7833	2.28805	2.68291	-0.198539	-0.0572897
Forestworker74	Forest worker	128	1	-0.866444	-0.206672	-0.098366	0.466302	-0.60465	-0.82482	-0.387506	0.216331	0.954873	1.55104	0.118907	-0.804846	-0.90929	-0.0242792	-0.478472	-0.575857	-0.203756	-1.07805	0.0280956	0.377221	-0.765215	-0.416515	-0.393774	0.21529	0.0333832	-0.276824	-0.815368	-0.617664	-0.30452	-0.450701	-0.28861	1.28038	-0.0882956	-0.991819	0.0245794	-0.273387	-0.424396	-0.489941	2.16716	0.971731	0.603839	0.765762	3.1801	3.06451	-0.798394	-0.508261
Forestworker75	Forest worker	2048	1	-0.698885	-0.474121	-0.197062	0.505943	-0.806652	-0.787999	-0.357428	2.22321	-0.396674	-0.230278	0.323272	-0.785728	0.845175	-0.984476	-0.759346	-0.91518	-0.363697	-1.37626	-0.443324	0.143948	-0.0465383	-1.05045	-0.879867	-0.958007	0.327202	0.0629426	-0.1702	-0.564303	-0.504862	-0.666112	-0.248545	0.217936	2.722	-0.937508	-0.664057	-1.0527	-0.746966	-1.29946	-0.767069	2.22653	-0.762059	0.028517	0.351098	0.0315683	-1.25344	-0.898023
Forestworker76	Forest worker	32	1	-0.372505	0.0175867	-0.105283	1.37546	0.146402	0.188998	0.590092	2.0046	0.0613268	0.842354	0.185812	-0.184078	-0.593711	-0.523483	-0.0733373	-0.126945	0.0560194	-0.502216	0.248342	4.7883	0.146501	0.308613	0.0348352	-0.149188	1.40186	-0.165916	-0.219904	-0.121991	-0.039353	0.268847	0.470904	-0.345954	0.102946	-0.235139	-0.491372	0.113257	-0.121978	-0.65937	-0.24274	1.8139	-0.249767	1.29208	1.05237	1.38742	-0.670902	-0.397108
Forestworker77	Forest worker	32	1	-1.6352	-0.0614378	-0.199617	-0.379233	-0.760877	-1.79469	-1.69946	-0.152683	-0.108217	0.169728	-0.326641	-2.21756	-1.90579	-0.624206	-1.73825	-0.417314	-1.33161	-2.14016	-0.0897697	-0.72742	-1.66688	-0.838499	-0.156963	-0.0844399	0.112701	-0.338533	-2.10929	-0.638772	-0.218424	-0.38483	-0.16191	-0.741018	0.36738	-1.99568	-0.879314	-0.767534	-1.62948	-2.15166	-1.50457	-0.0844606	-1.55836	0.10892	-0.975912	0.160216	-1.01511	-1.0879
Forestworker78	Forest worker	16	1	-0.567825	0.0249898	0.250826	1.09694	0.584006	0.804913	1.48498	0.18242	0.223988	0.768717	0.149325	-0.328635	-0.555572	-0.106242	0.104542	0.0279881	-0.286495	-0.685502	0.140734	1.52321	0.6345	0.0378153	0.098313	0.175202	-0.11111	-0.0423584	-0.295766	-0.00301479	-0.00666043	0.291654	-0.0268411	-0.108689	1.10213	-0.236479	-0.487099	-0.130037	0.951791	-0.362975	-0.0623783	0.150473	-0.158957	1.1817	0.964199	0.9821	-0.0535539	-0.217684
Forestworker79	Forest worker	1024	1	-1.22676	0.00868633	-0.248386	1.96865	1.29886	-0.280099	-0.0849433	-0.305376	0.711846	0.76253	-0.312258	-0.521827	-0.400603	-0.644915	-0.23638	-0.7563	-0.472585	-1.09334	0.0731195	1.56986	0.0349303	0.0641869	-0.149574	-0.242425	0.116997	-0.0334091	-0.00505026	-0.409975	-0.130188	-0.238387	0.49909	0.44889	-0.664293	-0.285919	-1.10718	-0.527561	-0.737559	-0.497282	1.59844	0.27389	-0.327049	0.967935	1.74677	0.788445	-1.46136	-1.44038
Forestworker80	Forest worker	128	1	-0.125407	-0.233507	-0.0931173	2.23252	1.01359	1.05916	0.202127	0.263642	0.65945	1.34626	0.0732976	0.143152	0.800452	0.0474296	0.0408566	0.338892	0.649849	-0.208556	0.294634	1.39144	1.12769	0.348414	0.0487983	0.349383	0.0713255	-0.044546	0.348496	0.144681	0.315181	0.0839966	0.0274613	0.466982	0.156336	0.127972	0.691173	1.21011	0.742562	0.0794722	0.0458239	0.551991	1.73444	1.87784	2.75757	2.66715	-0.174012	6.74285
Forestworker81	Forest worker	256	1	-0.0751958	-0.0677105	-0.208208	2.3728	1.1795	1.0384	0.886606	0.230782	-0.263626	0.624579	-0.145432	0.113499	0.459386	-0.152595	-0.175022	-0.293166	0.608817	-0.12125	-0.101669	1.93525	0.960927	0.59027	0.0696608	-0.231843	0.079926	-0.0217884	0.52922	-0.144933	0.730959	0.667399	-0.183114	-0.456408	0.968567	-0.378129	1.30898	1.07757	0.847885	0.0143758	2.51773	0.236693	-0.341184	0.835636	0.980601	1.2006	-0.57618	-0.012291
Forestworker82	Forest worker	64	1	0.445708	-0.0925049	-0.102432	0.69033	-0.0235626	0.146017	1.0062	0.844418	0.349575	0.38021	0.591644	0.391992	0.71005	0.632889	0.268603	-0.511749	-0.000295931	-0.214065	0.414935	0.644585	-0.169948	-0.451413	-0.480042	-0.31412	-0.208361	0.695244	0.485824	0.436148	0.792989	-0.220979	0.9703	0.432174	0.129716	-0.0158774	-0.0759758	-0.0151798	0.892607	-0.298328	0.661844	0.87753	0.399601	1.04443	1.02474	0.438896	-0.802987	0.359027
Forestworker83	Forest worker	128	1	0.310723	0.0335374	0.0634648	0.281614	0.0781358	-0.330273	-0.641126	0.895158	0.276799	0.711714	-0.071601	0.0506757	1.48683	0.555868	-0.00437827	-0.0120255	-0.081557	0.548523	0.122548	0.910162	-0.313849	0.0330769	-0.210723	0.334672	0.108165	-0.0466705	-0.160492	-0.246813	0.0427649	-0.287452	-0.110775	0.225331	1.59017	-0.585049	-0.763533	-0.107634	-0.509551	-0.779543	1.6358	0.848861	-0.0813111	0.696106	0.738502	0.890482	-0.0889727	-0.246426
Forestworker84	Forest worker	256	1	0.0710154	0.197178	0.0743126	1.58603	0.055933	0.0410282	0.891834	0.180643	0.0651596	0.176675	-0.0095664	0.90825	-0.162747	-0.263441	-0.257769	-0.338442	-0.0296923	0.140363	0.0753133	2.65325	0.295755	-0.323929	-0.172181	-0.0645924	0.610869	0.426266	-0.784314	0.0214151	0.00484385	0.218509	-0.114314	-0.262765	-0.0827113	-0.589296	-0.0921444	0.289219	0.55915	-0.696231	1.67043	0.730066	-0.365824	0.68978	0.369768	0.419278	-0.63017	-0.0512775
Forestworker85	Forest worker	256	1	-0.103428	0.00813581	-0.019416	2.50746	0.00661081	-0.116606	-0.0377796	0.545646	0.346861	2.15482	0.649406	2.2684	0.25328	0.291444	-0.236756	-0.0848822	2.14612	-0.0903141	0.152514	2.20578	-0.0257768	-0.0197642	0.0957392	1.02307	-0.132067	-0.0216949	2.38594	0.0631702	-0.116878	-0.0406491	-0.0682219	-0.00101296	-0.123884	-0.15489	0.530504	0.180137	-0.0180956	4.06121	3.88713	-0.0717291	2.08508	3.52698	3.43756	4.05623	0.0416277	0.0125199
Forestworker86	Forest worker	64	1	-0.60462	-0.323445	-0.15431	0.001839	-0.378383	-0.495365	-0.0529279	-0.379902	0.567492	0.774695	-0.391796	-0.167848	2.59966	-0.331374	-0.273646	-0.0935275	-0.0388494	-0.372409	0.0165234	0.459825	-0.145355	-0.0877553	0.0843584	-0.0210213	-0.185107	-0.203312	1.25547	-0.151595	-0.178312	0.267019	-0.112111	-0.310626	0.646887	-0.398662	0.341123	-0.268392	0.0932599	1.06321	1.39257	0.149023	-0.154648	0.887681	4.1076	1.20648	0.229717	-0.289138
Forestworker87	Forest worker	32	1	-0.411231	-0.116573	0.0219724	0.856363	-0.216791	-0.291785	0.838191	2.13136	0.378134	0.694885	-0.0697777	0.491777	-0.33106	-0.206951	-0.370199	-0.234706	0.0526982	0.139032	0.0470861	3.99486	-0.219715	-0.0641845	0.153143	0.274229	-0.101072	0.118396	0.023398	-0.28464	0.0163859	0.00790778	-0.0941128	0.000557615	-0.0727491	-0.274418	-0.176997	-0.18453	1.11867	-0.373364	3.67054	2.45304	1.53367	1.08191	3.81508	1.71947	-0.490656	-0.0672815
Forestworker88	Forest worker	32	1	-0.00779467	-0.106773	0.123564	0.032338	-0.0260008	0.0372417	-0.0872048	1.92923	0.826189	0.334843	0.214158	0.0352953	0.13468	-0.0542112	0.877169	-0.0317251	0.0823999	-0.0953319	-0.103894	2.10999	0.0308218	0.0759483	0.0362553	0.0741103	-0.188119	0.0186929	-0.0280773	0.0838199	0.0186188	0.00755345	-0.153618	-0.0782436	-0.00757413	2.58049	0.0306408	0.100816	0.0185581	-0.0539922	0.0612792	3.27646	-0.0236944	1.16321	0.221052	0.735354	-0.145571	-0.0105308
Forestworker89	Forest worker	128	1	0.607693	-0.0563195	0.0353789	0.129214	-0.0493294	0.857734	3.76241	-0.0588937	0.336296	1.59951	-0.0428323	-0.245806	-0.284726	-0.0522381	0.246693	0.063587	-0.0636078	-0.0462914	-0.0268182	0.183361	0.257984	0.282919	0.237367	-0.117317	-0.0809023	-0.017342	4.36615	-0.101314	-0.155715	0.0150195	0.0969361	0.0298685	-0.0184306	0.0644013	0.20695	-0.150473	0.420906	0.305155	-0.035568	0.0370077	-0.173592	0.431729	0.157725	0.168394	-0.0451997	-0.13994
Forestworker90	Forest worker	64	1	-0.0156886	0.0515643	0.0498618	0.289962	-0.0362532	-0.130886	0.400956	-0.118956	0.119811	0.56331	-0.0618698	-0.0668847	-0.0969801	0.00177878	-0.0942225	-0.0121061	0.23111	0.0620463	0.224055	0.898105	1.52598	0.0103781	-0.121197	-0.0713366	0.182239	-0.0902824	0.0502331	-0.050554	0.0276563	0.181316	0.0501628	0.0754798	0.277697	-0.109003	-0.0334906	0.031718	-0.236324	-0.202167	0.11902	0.118883	-0.0442252	0.277978	0.527278	0.443222	0.0237853	0.0337748
Forestworker91	Forest worker	256	1	-0.709761	-0.464376	-0.126958	0.888035	-0.0458451	-1.12231	-0.660766	0.636548	-0.173648	3.73323	-0.404847	-0.187978	4.35434	-0.476857	-0.980341	-0.477254	1.17384	-0.612697	-0.178274	1.63116	-0.610253	-0.433534	-0.0814289	0.0682185	-0.425347	-0.567606	3.65742	-0.528394	-0.6399	-0.524429	-0.277964	-0.450659	0.196208	-0.758915	0.112	0.370968	1.4661	-1.04817	0.547314	7.33343	-0.14634	3.84453	1.60111	4.19677	-0.771228	-0.593979
Forestworker92	Forest worker	512	1	-0.249113	-0.122403	-0.0175947	0.143384	-0.0771459	-0.0319835	0.00652024	3.5286	0.106276	0.683825	0.176764	-0.220973	2.6115	-0.0607887	-0.0395935	-0.0540609	0.092585	-0.226351	0.0981536	1.58512	0.193066	-0.104308	-0.0247772	1.22193	-0.118535	-0.260919	2.83924	-0.140634	-0.103014	-0.0642574	-0.164404	0.0295868	1.36741	0.301976	0.337477	7.27785	3.56592	0.149548	2.6904	4.16758	0.235464	2.94215	3.52899	3.97182	-0.000512594	-0.248946
Forestworker93	Forest worker	16	1	-0.0620897	0.0110369	0.049604	-0.0478032	-0.0334639	-0.153069	0.0796236	-0.149471	0.182792	0.19844	-0.111272	-0.242184	0.904879	-0.244749	-0.325119	-0.0810994	-0.152286	-0.197798	-0.0485701	0.103976	-0.0861188	0.00802817	-0.0526535	0.0460487	-0.0153484	-0.0988369	0.0344768	-0.196741	-0.0955987	-0.128449	-0.0187952	-0.18494	-0.143532	-0.333238	-0.105801	-0.119773	-0.0272626	-0.0958265	-0.143515	-0.0316092	-0.17814	0.2458	0.00572055	1.00585	-0.162327	0.0324256
Forestworker94	Forest worker	128	1	-0.131517	-0.0209831	-0.182272	0.0150779	-0.151299	-0.187588	0.0217238	0.00729008	-0.161372	0.0768453	-0.151934	-0.160853	-0.0359483	-0.0967701	-0.575066	-0.168639	0.4704	-0.536455	-0.340739	0.171101	-0.23308	-0.380867	-0.119497	0.207191	-0.148508	0.0442683	-0.0716161	-0.385839	-0.0543168	-0.111196	-0.0133196	-0.147646	1.21312	-0.484735	0.0151019	-0.248121	-0.0362662	-0.262066	-0.0927367	-0.112206	-0.159783	0.798541	2.05575	1.49304	-0.497392	-0.136035
Forestworker95	Forest worker	32	1	-0.186572	-0.0826261	0.140299	0.0642017	-0.0838138	-0.102334	0.554955	1.32293	0.095982	0.304097	-0.206717	0.203782	0.0765994	-0.216313	-0.175202	-0.0331712	-0.0198202	-0.145654	0.0638859	5.29848	0.326294	0.0370104	0.0178436	0.116745	0.0776456	-0.105159	0.0172442	0.051434	-0.186598	-0.106397	-0.103745	-0.060274	-0.0792823	-0.248537	0.113614	-0.0946534	0.0507751	-0.0255729	0.379019	2.1047	0.470665	0.816771	0.30042	0.422797	0.000978822	-0.277891
Forestworker96	Forest worker	64	1	1.65129	0.0423706	0.0194668	-0.0588937	-0.0550738	-0.0511809	-0.039268	0.758992	0.171549	0.153389	-0.0684749	0.127883	-0.141278	-0.120387	-0.244119	0.121568	-0.021307	-0.19476	-0.0014439	0.203386	0.0318592	-0.0692722	0.0847603	-0.0290637	0.104761	-0.145236	0.0737207	0.0160072	-0.000987133	0.000765897	-0.0134255	-0.0783068	-0.0188037	-0.128074	-0.188944	-0.123954	0.108204	-0.242583	1.69059	1.61728	-0.0624474	0.389433	1.15109	1.30283	0.459361	-0.111482
Forestworker97	Forest worker	512	1	-0.171503	-0.0936269	0.00637122	0.267558	0.165872	-0.00763784	0.14661	3.26748	0.214422	0.441007	0.101225	0.00994978	-0.0698929	0.0207614	-0.10175	0.0236958	0.17953	0.113012	0.0706176	3.03144	-0.00867641	0.0157659	-0.0440457	0.859337	0.0657243	0.0803876	0.596118	-0.01782	0.139027	-0.0851703	-0.049278	-0.0553548	0.079526	-0.13404	-0.287544	0.00874371	-0.0501218	-0.250285	2.34075	3.73846	-0.243988	2.87633	4.04708	4.02396	0.0253922	-0.0659354
Forestworker98	Forest worker	128	1	0.0765739	0.0480223	0.0998458	2.56236	0.110927	0.16036	-0.00896095	0.340009	0.131671	1.29687	1.0046	-0.0457856	1.31955	0.317579	0.546893	0.216092	2.46753	0.393711	0.440799	2.19664	0.0824622	0.0838433	0.160352	0.0984037	0.228152	0.147648	1.5916	0.133394	0.198823	0.128721	-0.0332366	0.431749	0.0511729	0.552824	0.390454	0.209181	-0.0559091	0.335382	0.875306	0.839082	1.32824	2.4079	3.11653	2.48948	0.777563	0.137373
Forestworker99	Forest worker	64	1	-0.0420876	0.00508221	-0.111412	-0.0544699	0.059669	-0.0907908	-0.0292717	-0.242642	-0.0376702	0.0888093	-0.0581599	1.51683	-0.106141	-0.0246121	-0.262729	-0.0344062	-0.168593	-0.131157	-0.0916536	-0.0145738	-0.120303	-0.0309727	-0.0773119	0.0357766	0.00500307	-0.00779843	0.0661591	-0.165063	0.0339875	-0.051422	-0.0257827	-0.194798	-0.146476	-0.298643	0.0456276	-0.220808	-0.078865	-0.0719689	0.0235294	1.21053	-0.0920456	0.569543	1.34953	1.464	-0.188405	-0.0495275
Forestworker100	Forest worker	32	1	-0.127529	-0.0374938	0.0798474	-0.0585873	0.105382	-0.0352628	0.555565	0.135979	0.0502691	-0.0467799	0.00752943	-0.0382474	-0.17561	-0.212792	-0.310785	-0.20128	-0.253449	-0.133454	-0.0707679	1.02241	-0.0254344	-0.0246466	-0.108939	0.296839	0.189195	3.14838	-0.0238663	-0.126559	0.0104547	-0.0347018	-0.111016	0.0534111	3.84271	-0.362717	0.0449003	-0.0572711	0.127246	-0.350566	1.7426	1.80483	0.254506	1.47245	2.96097	2.42095	-0.207691	-0.0935259
Latent Patient1	Latent patient	512	1	-0.512678	-0.150644	0.386173	2.39736	2.67361	2.36192	1.35976	1.00358	2.34149	3.05114	0.949563	0.972855	0.369038	0.0538942	-0.0687057	0.192053	1.48312	0.298831	0.5164	2.68561	0.299524	1.68166	0.644049	0.758997	0.330104	0.318147	0.336346	-0.448196	1.90555	1.02681	-0.26592	1.90274	2.83035	0.106768	1.24324	2.10369	0.518771	0.0125067	-0.177898	1.29885	2.61262	1.55638	4.00559	3.95211	-0.28714	1.35746
Latent Patient2	Latent patient	4096	1	0.4316	-0.0463001	0.144645	0.563852	0.587177	0.563786	0.736001	5.50659	0.221445	0.980542	0.889869	-0.745432	2.64868	1.34545	4.33233	-0.0181704	-0.0821233	-0.914407	0.768656	1.56986	-0.28338	0.325798	0.0278653	0.0149473	-0.38698	1.21295	1.11428	-0.173165	-0.280203	0.348711	-0.000445801	-0.436011	0.335873	-0.630413	0.351536	0.545683	1.14402	-1.39741	-1.23393	5.29268	-0.460953	1.66333	0.513628	1.26596	-0.28376	-0.0788371
Latent Patient3	Latent patient	1024	1	-0.575288	0.0658651	0.0389001	-0.0480008	-0.209233	-0.662473	-0.0265128	2.80543	-0.0454617	0.871119	0.113468	-1.09084	1.71617	-0.22447	-0.767975	0.580977	-0.719635	-0.94135	0.146037	1.61896	-0.299976	0.239929	-0.0220161	4.072	-0.243417	-0.0148303	1.5648	-0.0392507	0.0594206	0.927838	-0.205608	-0.660719	0.00502599	-0.55987	-0.416103	0.204131	0.919245	-0.842559	4.86225	4.44196	4.53535	5.92435	5.36504	5.76858	-0.0558193	0.388785
Latent Patient4	Latent patient	512	1	1.50815	-0.674963	-0.390509	1.57766	-0.352336	-0.110834	2.1478	1.65942	-0.22607	0.430401	-0.494216	1.73774	-0.193178	-0.498062	-0.599063	-0.290699	0.917174	-0.997811	-0.35838	1.06298	0.114963	-0.155818	0.0642128	3.64001	-0.09778	2.58152	0.13245	0.044125	0.200047	-0.37668	-0.210693	-0.636438	-0.21613	-0.0967086	0.0778735	0.0821497	0.448553	-0.363274	6.06302	3.77907	1.47367	5.53082	5.94547	5.71824	-0.922368	-0.611058
Latent Patient5	Latent patient	1024	1	-0.646557	-0.11907	-0.0423109	4.20839	-0.454174	-0.653359	-0.174459	1.87211	0.0289323	0.940314	0.267161	-0.403196	-0.439322	-0.400245	-0.335122	-0.0290958	0.244177	-0.879442	0.0734356	3.92736	0.896146	-0.164658	0.307781	0.677139	-0.200543	-0.116662	-0.00828102	-0.140599	3.33457	0.0337968	-0.128125	1.02973	3.54196	-0.477637	3.8442	-0.176189	-0.18385	-0.675389	1.69457	2.89195	0.918344	2.76869	3.75008	3.04226	-0.491666	-0.493824
Latent Patient6	Latent patient	4096	1	-0.214767	0.214601	0.43385	1.51035	2.5568	2.20683	-0.0223161	0.348289	0.451808	1.50803	0.0220382	0.677954	-0.677869	-0.702714	-0.483999	0.835808	-0.0271985	-0.197139	0.240961	2.10115	0.252575	0.16678	0.246413	1.98172	-0.105915	1.26862	-0.0674921	0.133803	1.25485	0.942656	-0.163404	-0.996068	0.151202	-0.684381	1.12761	-0.0788557	0.07548	-0.626767	2.52616	3.96793	1.20994	3.11919	3.6317	3.26846	-0.053888	-0.263978
Latent Patient7	Latent patient	16	1	-0.272023	1.0445	-0.103536	1.04175	-0.258379	-0.767811	-0.707024	-0.472667	0.101865	1.07005	0.384709	-0.392207	-0.936753	0.151433	-0.74807	-0.0953513	-0.0287641	-0.615947	-0.02606	0.813519	-0.477838	-0.303113	-0.167449	-0.163285	0.104887	0.396742	-0.476044	-0.456891	0.0760059	-0.182318	0.194251	-0.22748	-0.050964	1.68888	0.0188227	-0.397126	-0.0175978	-0.412738	-0.805061	1.25455	-0.288137	1.42312	2.73164	1.16338	-0.424123	-0.346326
Latent Patient8	Latent patient	128	1	-0.48572	1.05519	-0.0669384	0.61664	0.135142	-0.953427	-0.572402	1.0591	0.0537206	1.13369	0.340506	-0.227325	0.130497	1.01445	-1.04931	-0.0816024	-0.297566	-0.901555	0.106159	1.26171	-0.849916	-0.10489	0.132677	0.262016	-0.268992	0.327163	0.938411	-0.127861	-0.0245837	-0.0939313	0.281725	0.0806103	1.13771	-1.20687	-0.410791	0.0472487	0.0668482	1.51232	-0.609165	1.25156	-0.263218	2.29716	2.24359	2.36166	-0.256808	-0.0588103
Latent Patient9	Latent patient	4096	1	-1.12846	1.70441	-0.011284	0.853311	-0.0494901	4.27187	4.28778	0.517917	1.68458	2.91248	1.85128	-1.85014	0.635946	1.26301	-0.991149	0.627403	0.239495	-1.24763	1.92038	1.84912	-1.4537	-0.741297	0.450405	5.17154	2.29442	2.33757	1.81713	0.166475	1.18213	0.117339	2.03444	0.0181536	0.350151	-0.938683	0.40317	-0.104035	4.16577	-1.38553	6.89237	3.413	3.97609	4.69026	6.3979	6.15688	-0.57568	-0.436313
Latent Patient10	Latent patient	4096	1	2.97661	-0.147069	-0.0570705	0.258942	-0.438453	-0.865334	-1.32123	-0.713675	0.11916	1.1447	-0.194786	-0.764061	1.66412	-0.793863	-1.79044	0.00140421	-0.0499875	-1.78603	-0.0346225	4.6735	-0.872485	-0.210357	-0.0775004	0.34876	-0.6431	-0.340732	1.7517	-1.02186	-0.112478	0.542637	-0.1561	-0.980472	2.7378	-2.29904	-1.18774	-0.295905	-0.670506	-1.3327	1.35308	1.01904	-0.628536	2.1255	2.8279	3.20601	3.2505	-0.952225
Latent Patient11	Latent patient	4096	1	-0.289602	-0.0321172	0.0414333	0.322965	-0.00103313	-0.262583	0.0513667	0.959806	-0.118715	0.731612	-0.0775473	-0.584778	-0.0679686	-0.323332	-0.27061	-0.0189839	-0.12119	-0.066447	0.0100889	1.88492	2.07462	1.41655	-0.000676845	0.0890869	-0.182379	-0.33901	-0.0945542	-0.179066	-0.0354392	-0.0342591	-0.0955691	-0.511793	7.74566	-0.344094	0.333049	-0.174792	0.153098	-0.464496	3.47099	1.53786	-0.139187	1.77908	3.21045	2.73455	-0.0490213	-0.269592
Latent Patient12	Latent patient	4096	1	-0.201968	-0.198076	-0.0558318	-0.167179	-0.30534	-0.377814	-0.488958	2.98809	0.516427	1.22205	-0.0265569	-0.956437	-0.841904	-0.72532	1.21551	0.159949	-0.145575	-0.039543	-0.19812	0.18382	-0.283712	0.225142	-0.0172098	2.89205	-0.146501	-0.298356	-0.21609	-0.282949	-0.206204	0.00356026	-0.0915805	-0.752549	2.21566	1.31162	-0.147085	0.20631	1.46381	-0.578842	4.38235	6.81699	3.14088	3.11665	4.64334	4.65532	-0.438538	-0.518834
Latent Patient13	Latent patient	128	1	-0.121844	0.0504888	-0.0517594	0.188324	-0.0721692	-0.126556	-0.21255	-0.140959	0.0307494	0.702195	0.211562	1.62091	-0.22897	-0.0451314	-0.214693	-0.00710693	0.371483	4.61728	0.0879572	1.64482	0.0683781	0.0842955	0.122209	0.116706	-0.16942	-0.250304	-0.0303824	0.104725	-0.0503353	0.069735	-0.073532	-0.0994098	-0.11375	-0.258462	0.0405657	0.0375982	-0.00966814	-0.239789	1.64867	0.694395	0.0721516	4.58522	1.02194	4.65994	-0.0366158	-0.147821
Latent Patient14	Latent patient	256	1	-0.24875	0.122444	0.0561659	0.857346	0.00349267	-0.253594	-0.244853	0.551652	0.0476016	0.752107	0.179174	-0.362092	0.749782	-0.304716	-0.547579	0.0541139	1.07946	-0.510984	0.13775	2.04802	-0.29233	0.378732	1.78048	2.36694	-0.120299	-0.257081	0.792685	-0.156765	-0.137711	0.162066	-0.205894	-0.314695	2.50255	-0.445205	0.0410253	-0.183205	-0.0227573	-0.38841	2.93747	0.897839	0.585419	3.18103	3.60766	3.93359	-0.246125	-0.275755
Latent Patient15	Latent patient	256	1	-0.149459	-0.080487	0.340168	1.12633	0.0606371	-0.292743	-0.301219	2.09776	0.111661	0.860636	0.00890294	-0.0721252	0	0.170531	-0.224876	-0.0401539	0.711007	-0.368246	-0.019061	1.23676	-0.0557474	0.153114	-0.0461478	0.12481	-0.11798	-0.0642859	0.0430137	-0.169072	-0.0628926	0.0467238	0.0730572	-0.156395	0.0546452	0.00660614	0.378732	0.528949	-0.106572	-0.19696	1.94131	2.25865	-0.0155017	1.96837	1.97209	1.92996	0.0720983	-0.0955342
Latent Patient16	Latent patient	4096	1	-0.187816	0.00824406	1.11318	0.437368	1.0543	0.179385	3.11962	4.73736	3.22668	5.18216	-0.0654542	0.109242	3.76365	-0.254019	-0.199975	0.211713	-0.244752	-0.486963	-0.0237999	0.289578	0.162076	-0.095779	-0.0890932	0.165533	-0.125731	-0.162711	5.42965	-0.0835502	0.759849	0.0229018	-0.138612	-0.391275	-0.0938934	5.0571	3.19319	-0.0156921	1.89704	1.26511	-0.286107	5.13303	1.69081	1.37115	3.10247	3.25932	-0.0524125	-0.0851864
Latent Patient17	Latent patient	1024	1	-0.0472451	0.0454572	0.0656852	-0.0124075	-0.0346829	0.0476373	1.21564	2.98772	1.20913	3.27554	0.27625	-0.073249	1.28853	-0.06607	-0.08689	-0.0268101	-0.00817642	-0.269077	-0.105317	0.931306	0.0363967	-0.0921257	-0.00553936	0.00955441	-0.111856	0.0269541	3.34865	0.174358	0.0288769	-0.0485248	0.0182629	-0.159289	0.127539	-0.034498	-0.168753	-0.0289298	0.0252352	-0.0747093	-0.0813585	3.18239	-0.0192372	2.04864	2.36565	2.61742	-0.0726296	0.0017361
Latent Patient18	Latent patient	4096	1	-0.545094	-0.132986	-1.12144	-0.801224	-0.269173	-0.070272	-0.23339	3.28599	-0.790559	-0.642796	-0.505098	-1.92333	-0.270413	-0.985654	-0.155859	-1.33938	-1.88938	-2.07537	-0.431982	-0.13187	-0.532564	-1.07165	-0.0892582	-0.276377	-0.0577622	-0.33221	-0.0021749	-0.312772	0.943003	-0.201661	-0.17616	-0.720968	-1.13813	-1.81038	4.09334	-0.468717	-0.127283	-0.757759	2.53679	4.27115	3.7211	0.400603	3.675	2.536	-0.702075	-1.34014
Latent Patient19	Latent patient	256	1	-0.163669	-0.00857304	-0.0333077	1.25162	-0.0507527	-0.15047	-0.118993	4.99759	0.102536	0.677536	0.167593	1.5917	-0.274493	-0.121142	-0.27419	-0.0602263	0.851164	-0.421645	0.0315171	0.837236	-0.109015	0.0187563	1.58653	0.0877172	-0.0196288	-0.0412451	0.122181	-0.0971716	-0.0813001	0.123421	-0.12451	0.493726	0.617486	-0.252007	-0.311259	-0.214383	0.0670574	-0.329628	2.6041	5.80277	0.237551	1.47459	2.56699	1.72622	0.0135325	-0.246017
Latent Patient20	Latent patient	1024	1	-0.237559	-0.110365	-0.0655722	0.684722	-0.0337545	-0.183324	-0.270024	0.0875923	0.00598784	0.754446	-0.0158512	-0.260354	1.86739	-0.332616	-0.192714	0.041094	-0.188014	-0.529539	-0.0297214	0.358104	-0.0772372	-0.0412547	0.0469278	3.28027	-0.118189	-0.152233	-0.0711362	-0.137403	0.0488418	-0.014391	-0.0954027	-0.294833	0.124853	-0.396513	-0.276067	-0.042498	-0.23095	-0.270147	1.89639	3.41907	3.97095	1.87829	4.33886	4.16542	-0.0861883	-0.0899868
Latent Patient21	Latent patient	1024	1	-0.962797	-0.296524	-0.192526	-0.410183	-0.647497	-1.06853	-0.557568	1.48147	-0.231756	0.661268	-0.482412	-1.30122	-0.158815	-0.911351	-1.16162	-0.39761	-0.893748	-1.43697	-0.352746	-0.0480786	-1.06589	-0.371683	0.0607722	3.85406	-0.175108	-0.440711	-0.0362952	-0.500973	3.35106	-0.271565	-0.309615	-1.13334	2.12193	-1.03394	3.2416	-0.793737	-0.489513	-1.35661	2.20505	2.4631	-0.574545	3.44848	4.92618	4.92749	-0.69462	-0.782516
Latent Patient22	Latent patient	256	1	-0.149607	-0.123997	0.266039	0.0109397	-0.358247	-0.172673	-0.00576892	-0.255407	0.218441	0.0335567	-0.248361	-0.300014	-0.124369	-0.295304	-0.362741	-0.177769	-0.295861	-0.460822	-0.0886677	0.155396	-0.085814	-0.00932019	0.076881	1.09688	0.186962	-0.0190346	-0.198679	-0.311031	-0.0395383	-0.0677423	-0.247197	-0.301906	0.136779	-0.0233456	-0.380164	-0.0916746	0.032098	-0.252484	0.90775	0.0393594	0.235869	0.0913666	0.826286	0.78328	-0.389557	-0.288253
Latent Patient23	Latent patient	128	1	-0.163054	-0.0788557	0.0682016	0.0922768	-0.115685	-0.0327182	-0.136342	-0.0941357	0.00470636	-0.0577579	0.111529	-0.135838	-0.108771	-0.0637596	-0.00771515	-0.0227729	-0.0581812	0.0681438	0.0483568	0.110913	-0.0333776	0.00294053	0.0499164	-0.146592	0.0103594	0.0893841	0.0728477	-0.139334	-0.0520053	-0.0578767	-0.0658149	-0.0055263	0.0785719	-0.0237847	0.14178	-0.0451542	-0.00635441	-0.205712	-0.160454	0.0755122	-0.0308833	0.0225373	0.25737	0.0661469	0.00274174	-0.118982
Latent Patient24	Latent patient	64	1	-0.0746022	0.121784	-0.206971	-0.167907	-0.184433	-0.243527	-0.0245982	0.939225	-0.198117	0.0682376	-0.187942	-0.304995	-0.256525	-0.163957	-0.195815	-0.0124762	-0.106896	-0.0960156	-0.13695	0.00370051	0.23139	-0.104368	0.0183378	1.48934	-0.103719	-0.210017	-0.201792	-0.309151	-0.161648	-0.0924229	-0.115587	-0.117556	0.723908	-0.241167	-0.106807	-0.283752	-0.083446	-0.077858	0.97141	0.0200536	0.0338112	-0.0784574	-0.0271664	0.043952	-0.241342	-0.190095
Latent Patient25	Latent patient	256	1	-0.18947	0.0582747	-0.0653199	1.48128	0.0785443	-0.107159	-0.141431	-0.195379	0.128833	0.0629777	-0.054542	-0.205104	-0.149845	-0.151731	-0.195964	-0.0871251	1.10939	-0.244155	-0.154159	2.24565	-0.161884	-0.14782	-0.0335223	2.152	-0.12845	-0.0752694	0.109433	-0.091017	-0.107791	-0.0622694	-0.0777301	-0.294494	0.0469296	-0.231993	0.0991328	-0.0803466	-0.0252427	-0.0524927	0.0109327	-0.0288055	0.328786	3.51354	3.6543	3.54934	-0.160268	-0.119067
Latent Patient26	Latent patient	128	1	0.0184323	0.0489144	0.0595997	0.0228148	0.0505061	0.0557575	0.425455	0.534936	0.0621666	0.479656	0.0384826	0.133006	0.486967	0.0528615	0.170231	-0.00365624	0.0715702	-0.0526159	-0.168419	1.61442	0.207202	0.151676	0.0125222	0.158965	0.000178104	0.0600533	0.145361	0.150967	0.059272	0.0390189	0.0666893	-0.0224095	0.157548	-0.116912	0.162452	-0.10313	-0.103287	-0.122939	-0.155183	0.0505244	-0.0502029	0.171097	0.0682358	0.102008	-0.0186867	0.00978815
Latent Patient27	Latent patient	64	1	-0.00712103	-0.058659	-0.219196	-0.10419	-0.198956	-0.0923122	-0.192986	-0.0943288	-0.119632	0.126901	-0.144093	-0.14276	1.66643	-0.120525	-0.18446	-0.308796	-0.00465311	-0.215284	0.167711	0.13383	0.0366882	0.111725	0.0278242	0.168553	-0.0857959	0.0663237	-0.0710999	-0.0379915	0.00376946	-0.15645	-0.15533	-0.0558977	2.73228	-0.204389	-0.142072	-0.110355	-0.0346784	-0.0619024	-0.124004	0.828268	-0.026145	0.044803	2.91944	2.60737	-0.2293	-0.0822442
Latent Patient28	Latent patient	256	1	-0.122518	-0.0384656	0.134624	-0.04592	-0.161276	0.0743854	0.194807	-0.172276	0.0805922	0.121785	-0.0930692	-0.118024	-0.204827	-0.0386683	-0.0809351	-0.0988752	-0.163603	0.0757818	-0.124742	0.00163575	0.0346352	-0.00646329	-0.0534903	0.142205	0.0763506	-0.195581	-0.222439	-0.147938	-0.00152846	-0.148047	-0.113415	-0.15732	1.37826	-0.00318273	-0.0656315	-0.0459989	0.538073	0.00314137	-0.008528	-0.0607214	0.374913	0.0545256	1.30559	0.200069	-0.147648	2.20639
Latent Patient29	Latent patient	64	1	0.157925	0.136757	0.157791	0.224497	0.804403	0.71419	0.241642	1.53168	0.194924	0.382073	0.0337101	0.601507	-0.102292	0.450629	0.173093	0.185711	0.0639311	0.00344715	0.311772	0.362292	0.00179332	0.259	0.332011	0.767151	1.0885	1.42769	0.0612696	0.0857026	0.533859	0.0560839	0.699149	0.400506	0.563292	0.147764	-0.0258357	0.698929	0.471848	0.170081	0.629707	0.418875	1.15005	0.453846	0.81532	0.594032	-0.0140069	0.335074
Latent Patient30	Latent patient	64	1	0.0604038	-0.00551698	0.0831348	0.106695	-0.0176674	-0.160034	0.82384	0.0481373	0.0352218	0.0899869	-0.0803888	-0.00369671	-0.04134	-0.094811	-0.0439218	-0.0302456	0.0098664	-0.0353984	-0.0112099	-0.0499134	-0.0160101	-0.0181326	-0.00369537	0.121574	0.0536978	0.0346927	-0.0698641	-0.113065	-0.00297957	-0.0567536	-0.177168	-0.000887824	-0.0612078	-0.136588	0.00727729	0.084749	0.948026	-0.0941181	0.0162662	0.0885032	0.0772065	0.123219	-0.0524916	-0.0739012	-0.0303539	-0.0543805
Latent Patient31	Latent patient	512	1	-0.0810568	0.0326355	0.0592426	-0.132354	-0.0893291	-0.0109809	0.105428	0.0755643	0.044325	0.281147	-0.177011	-0.219904	0.00428039	0.00494062	-0.25511	-0.0899243	-0.0702874	-0.313526	0.125252	0.682514	-0.0189005	-0.0224579	0.0139085	0.140256	0.311502	-0.0220366	-0.202536	-0.352729	-0.0580696	-0.0914759	0.12459	-0.101485	0.101324	-0.383402	0.0119793	0.0221904	0.0455326	-0.0311905	3.10551	0.0394454	-0.106026	0.215314	-0.0923017	0.938744	0.180526	-0.26573
Latent Patient32	Latent patient	256	1	0.360417	-0.0818612	0.273143	0.056433	0.00659809	0.00956227	1.02702	0.0809847	0.193754	0.195482	-0.237546	-0.201507	-0.141553	-0.12057	0.297358	0.586951	0.0389587	-0.0727192	0.00243024	0.675242	2.19025	0.122336	0.0736173	0.0428167	-0.00486195	-0.123161	1.38101	-0.0113715	0.0417249	-0.00761239	0.0227494	0.0427335	0.224586	0.0656001	-0.114241	0.00295894	0.790106	0.0984418	0.183799	0.25548	0.0323354	0.187175	0.245834	0.111723	-0.0171667	-0.0665748
Latent Patient33	Latent patient	128	1	0.0566118	0.156209	0.111814	-0.0329275	-0.118906	-0.0966469	-0.00612304	-0.0261359	-0.107823	1.09809	-0.145357	-0.0194061	0.359901	0.0476331	0.121819	0.201952	0.0272766	0.0467195	-0.00984772	1.39061	0.0352339	-0.0255894	-0.145173	1.0161	-0.0073051	0.0522527	0.0833976	0.0015495	0.104996	-0.00824044	-0.0454099	-0.00608124	3.071	0.0231365	-0.0419403	-0.0865307	-0.0721241	-0.0854868	2.6635	-0.00163109	0.026227	1.28489	2.61915	2.60621	0.149087	0.0147826
Latent Patient34	Latent patient	256	1	-0.1218	-0.151936	-0.031729	1.409	0.00121553	0.0466536	-0.0871969	0.00901345	0.144116	0.945592	0.0396448	-0.242509	0.0130865	0.102884	-0.108258	0.00801595	0.707375	-0.0975203	-0.0438464	0.973234	-0.36674	0.0567073	-0.0486696	0.384371	-0.259236	-0.0957964	0.340289	-0.120267	-0.145858	-0.218429	-0.037353	0.780527	-0.0475473	-0.145373	0.0626611	-0.0463552	0.325864	-0.403527	0.609368	0.190671	-0.00224519	2.48702	2.3604	2.61828	-0.144392	-0.18376
Latent Patient35	Latent patient	1024	1	-0.0800514	-0.141667	0.274843	0.0415458	-0.0200379	-0.0554788	0.0762594	-0.0276724	-0.0683121	-0.0225184	1.60189	-0.119127	-0.0915096	-0.156066	-0.227455	-0.150461	-0.178057	0.00288343	-0.0475642	1.50452	-0.148645	-0.157771	0.0388273	1.20184	-0.0825335	-0.00831717	-0.111443	-0.165446	0.0796778	-0.188297	-0.03665	-0.164833	1.87298	0.961558	-0.0690706	-0.101208	0.012452	0.156042	1.59322	0.0322774	2.20185	0.380133	2.24073	2.00495	-0.166117	-0.129491
Latent Patient36	Latent patient	64	1	-0.17027	-0.257422	0.115309	1.6097	-0.139759	-0.21163	-0.0776741	0.278452	-0.0123635	0.278302	-0.200698	-0.175802	0.197254	-0.283028	-0.123247	-0.0946775	2.14539	-0.112354	-0.105514	2.76453	-0.177747	0.207134	0.216807	0.382282	-0.207882	-0.137333	1.89633	-0.0914574	-0.0436138	-0.254635	-0.200626	-0.295775	1.66789	-0.280079	-0.140137	-0.353601	-0.1633	-0.19502	2.06959	0.599319	0.872171	2.46701	2.70232	2.00222	0.514371	-0.0700771
Latent Patient37	Latent patient	64	1	-0.0945798	-0.200164	0.00522043	-0.0610727	-0.0092988	0.00110203	1.53618	-0.123727	-0.185497	-0.0669998	-0.0377012	-0.0162229	0.12036	-0.108312	0.0195018	-0.114153	-0.0757925	0.0778998	-0.137348	0.0843886	0.126363	0.0133916	-0.0223325	0.0203908	-0.189152	-0.032996	0.0272357	0.00935669	0.088754	0.0610602	-0.0593632	-0.026097	0.0802911	0.0672869	0.068065	-0.173781	1.27698	0.00889233	1.09306	0.0090763	1.43506	0.0512636	1.64251	1.48434	-0.0473467	-0.187294
Latent Patient38	Latent patient	64	1	0.0560161	-0.119443	0.0581221	0.0953917	0.0984078	-0.113332	0.0866735	-0.00513932	9.22e-05	-0.085844	0.222603	0.153568	-0.0455116	-0.00306615	0.0297995	-0.153147	-0.0409807	0.0334648	-0.112374	-0.0117136	1.13497	0.0153284	0.0716218	-0.0204572	-0.0582665	-0.123301	0.0292308	0.000283684	-0.164522	-0.0303115	-0.00665108	0.046965	-0.00652205	-0.105059	0.145235	0.0052084	0.297872	-0.0359722	-0.00681379	0.89604	0.103382	0.35943	0.0776227	0.359494	0.0553573	-0.128039
Latent Patient39	Latent patient	256	1	0.00113424	-0.0607629	-0.0829654	0.0751923	-0.0707362	-0.0430617	0.00855743	-0.0785378	-0.112195	0.0660983	-0.0922433	0.124746	0.0933855	-0.00996054	0.0259328	-0.0365332	0.0244249	0.0305905	-0.128347	0.0694216	-0.0230272	-0.0352236	-0.00299012	0.0100268	-0.0521717	-0.0570601	0.0609881	0.0241654	0.126873	0.0555532	-0.063152	-0.0655707	-0.0469524	-0.0220515	-0.163816	0.160163	0.0941164	-0.10565	-0.092662	0.304726	-0.0153389	0.671164	0.151778	1.84144	0.0282147	-0.0183631
Latent Patient40	Latent patient	128	1	-0.0893877	0.0953744	1.40051	-0.0332679	0.123333	-0.0983118	0.000351486	-0.0123519	0.0463218	-0.0751235	0.0236185	0.852256	-0.222747	0.515038	0.115907	0.270535	-0.128428	-0.203671	0.0282818	-0.0418422	0.0408363	0.0121416	-0.0128131	0.329323	0.0866315	0.0507196	-0.116291	-0.166772	-0.181023	-0.108277	-0.0973955	-0.0970841	-0.000403801	-0.0829425	-0.0430808	-0.136297	-0.109264	-0.0832234	0.134356	-0.183143	-0.0137947	0.901803	-0.233228	0.107457	-0.0954882	-0.151478
Latent Patient41	Latent patient	128	1	-0.0937147	-0.0626645	0.0495359	0.0372303	-0.0206029	0.126926	0.027517	0.136252	0.0492414	0.0271044	0.00180493	-0.0312002	0.00525707	0.0130378	0.0178903	-0.145985	0.149327	-0.168411	-0.169198	0.0898672	0.230452	-0.0323778	0.0192777	0.337335	0.0260122	-0.0216045	-0.0182865	-0.00715297	-0.148676	-0.179362	-0.11137	0.00735892	0.1023	0.0056055	-0.105068	-0.090415	-0.0134737	-0.0472294	0.0733233	1.75864	1.55404	0.342272	1.64321	1.51577	-0.0409527	0.0395701
Latent Patient42	Latent patient	256	1	-0.501215	-0.211551	0.220964	-0.287205	-0.326489	-0.197967	1.57787	-0.406928	-0.171771	2.17099	0.817992	-0.17806	-0.417042	-0.110758	-0.344184	-0.413399	-0.300555	-0.565351	1.35013	0.148483	0.530587	-0.59872	-0.378708	1.13744	-0.323904	-0.411466	-0.370292	-0.258935	-0.352065	-0.368136	-0.260028	-0.504025	0.211639	-0.359819	-0.304124	-0.314938	1.66027	-0.29407	1.20233	-0.199844	0.221682	4.22797	2.60127	5.24549	-0.456217	-0.426607
Latent Patient43	Latent patient	32	1	-0.107969	0.0638881	-0.104541	0.113994	0.0088345	0.0250667	-0.136146	-0.131048	0.0450431	0.0117707	-0.259009	-0.143981	0.109444	-0.132082	-0.252542	-0.231373	0.0339955	-0.0677249	0.0805205	0.146249	0.00446296	0.106419	-0.0381464	-0.0736937	-0.197817	-0.129803	0.0798501	-0.316418	-0.175199	-0.122962	0.835269	-0.262244	0.039391	-0.0698782	-0.0862823	-0.0690767	-0.0788277	-0.211193	0.0283595	-0.0434344	-0.105172	0.119112	0.0584404	0.300192	-0.100675	-0.175493
Latent Patient44	Latent patient	128	1	-0.192796	-0.0523055	-0.23472	-0.0943077	-0.138237	-0.0200127	0.102789	0.0212756	-0.028861	0.0094403	-0.0807965	-0.196298	-0.253999	-0.0918806	-0.0510607	0.0177383	-0.0792547	-0.214055	0.054335	0.0199109	-0.11195	-0.0110079	0.0954691	-0.0380524	-0.193609	0.0572171	-0.0962759	-0.085126	-0.160111	-0.13376	-0.224647	-0.186314	0.252453	-0.0266526	-0.198928	-0.0686883	-0.149989	-0.13677	2.73586	-0.0936588	-0.0689963	0.0073649	0.0581665	0.287066	-0.183612	-0.152436
Latent Patient45	Latent patient	4096	1	-0.165946	-0.179614	-0.208727	-0.097339	-0.240267	-0.203694	-0.161423	0.852714	-0.0728134	0.0171987	-0.324779	0.423454	-0.26995	-0.172869	-0.172438	-0.171191	-0.0662633	-0.170612	-0.110829	1.05374	-0.141083	-0.191827	-0.0698027	-0.267595	-0.197693	-0.152507	-0.139908	-0.286476	-0.171058	0.107366	-0.337991	-0.303742	0.28842	-0.139012	-0.136195	0.0840424	-0.0145549	-0.225688	2.26888	1.68409	0.521856	0.0879741	2.10495	0.470559	-0.385906	0.319423
Latent Patient46	Latent patient	256	1	-0.222658	-0.192811	-0.198759	0.0702448	-0.0944248	-0.110064	-0.0680997	0.872105	-0.109962	0.215734	-0.158679	-0.226365	-0.114667	-0.127287	-0.0734427	-0.277878	0.161632	-0.0394017	-0.052548	0.0022726	0.000953355	-0.132808	-0.0610372	1.09013	-0.10538	0.0893328	-0.0478701	-0.196725	-0.118845	-0.105835	0.0670451	-0.0851567	1.61524	-0.0771238	0.807337	-0.172635	-0.0853384	-0.0388012	2.5069	1.10856	-0.000152368	5.48038	3.12538	5.55023	-0.0193283	0.0121278
Latent Patient47	Latent patient	128	1	-0.251591	0.14094	0.32383	2.9205	-0.0769027	-0.287982	0.928342	2.68873	0.311459	1.89956	1.09563	-0.0864148	1.0677	0.190177	-0.180505	0.104076	2.76439	-0.187794	0.486878	3.34549	-0.206576	0.1912	0.340008	0.578556	-0.0556716	3.2962e-05	1.16006	-0.217907	0.248022	0.213697	0.0934471	0.270377	2.10918	-0.23039	0.196654	1.04631	1.16924	-0.261984	2.13614	3.22636	1.01196	4.26699	4.22736	4.17293	0.210586	-0.0370886
Latent Patient48	Latent patient	1024	1	-0.436117	-0.150855	-0.16071	0.996989	-0.151665	-0.349027	0.119251	2.62805	4.95323	5.45499	0.995989	-0.653021	2.36373	-0.118307	1.60881	-0.521077	0.704989	-0.7204	-0.160482	3.10499	-0.436916	-0.369116	-0.402403	-0.0899795	-0.104584	-0.0991132	4.27232	-0.6773	-0.11718	-0.205956	-0.14718	1.0605	-0.345204	1.10341	-0.736169	-0.730066	-0.344485	-0.298704	0.156753	2.23726	-0.325916	2.61752	5.32691	3.33115	-0.334404	-0.32567
Latent Patient49	Latent patient	256	1	-0.299425	-0.0610773	0.0475551	-0.292481	-0.0639732	-0.000282273	-0.0856463	-0.196826	-0.249751	0.899953	0.0106732	-0.324177	-0.393696	-0.314079	-0.351146	-0.0882678	-0.334269	-0.422504	-0.154364	0.0772995	-0.0868097	0.0382922	-0.0734971	0.624117	-0.285313	-0.13986	-0.0934126	-0.332515	-0.0766152	-0.179461	-0.0800062	-0.317654	3.1522	-0.256654	-0.131517	-0.254863	-0.0777063	-0.333258	1.19281	-0.169198	-0.173466	0.806409	1.84631	2.0868	-0.382143	-0.269912
Latent Patient50	Latent patient	4096	1	-0.253793	-0.0612158	-0.173959	0.431035	-0.129053	-0.413074	4.72877	-0.434803	-0.0864148	0.685311	0.0283987	-0.246772	0.540391	-0.113629	-0.111627	-0.322684	0.0579826	-0.401094	-0.100592	0.834876	-0.345311	-0.21374	-0.178625	-0.0584009	-0.0955791	-0.0594207	0.941854	-0.0578303	0.0481478	-0.0956863	-0.000198153	-0.178321	1.3978	-0.109701	0.375615	-0.355344	4.17026	-0.413811	2.21331	0.0181493	0.0568284	0.985087	1.09232	2.0033	-0.117861	-0.237348
Latent Patient51	Latent patient	1024	1	-0.215515	-0.0571975	-0.0360275	-0.0722975	-0.0973863	-0.309964	-0.157318	1.82076	-0.211109	0.0261629	-0.0798021	-0.0248913	-0.236814	-0.0729682	-0.148141	-0.116051	-0.200532	-0.205969	-0.00797667	1.81647	-0.100711	-0.222673	-0.184072	1.25016	-0.0895703	0.00611182	-0.0446274	-0.152077	0.0477971	-0.106522	-0.0868783	-0.278178	1.51195	-0.181443	-0.114213	-0.261866	2.35786	-0.373835	2.72821	1.70821	-0.0183362	0.590752	2.12682	2.18202	0.0613096	-0.159111
Latent Patient52	Latent patient	128	1	-0.0573613	-0.206278	-0.0772268	0.00722264	-0.351092	0.864038	1.48814	-0.113125	-0.0923886	0.21696	-0.250989	-0.0593946	0.0955541	1.35209	1.29665	-0.244849	4.49816	-0.0595556	-0.0315969	1.56691	-0.268032	-0.0915481	0.0154402	-0.134695	-0.161556	-0.240889	-0.0960316	-0.0939502	-0.28357	-0.170554	-0.4328	0.00843691	-0.319546	-0.1365	-0.0542313	-0.224143	-0.0553026	-0.647845	-0.383258	-0.169208	-0.274071	1.41269	0.383041	1.11566	-0.259902	-0.422628
Latent Patient53	Latent patient	2048	1	-0.34356	-0.27144	0.229349	-0.138579	-0.389182	-0.304366	0.0490827	3.21483	-0.0741601	0.943147	0.989868	-0.28698	-0.538553	-0.16884	-0.236714	-0.193451	-0.360809	-0.251073	0.753879	0.141067	-0.317024	0.0012726	-0.0905842	1.58307	-0.210386	-0.0763257	-0.491451	-0.276963	-0.140671	-0.140256	-0.209939	0.102011	0.502409	-0.330954	-0.199571	0.0408143	1.03218	-0.445089	3.49065	5.05952	0.181392	3.70292	6.15737	6.04064	-0.177264	-0.358256
Acute patient1	Acute patient	2048	1	0.0189556	-0.155376	-0.0275173	3.43892	0.769692	-0.0456472	0.0335097	8.04133	0.034352	1.86312	1.17843	-0.0317191	1.14296	-0.09767	0.0437784	0.134565	3.35164	0.0441541	0.316948	3.42646	-9.61e-05	0.0374801	0.0411161	2.45945	-0.0875386	-0.114005	3.30065	-0.0662178	-0.066321	-0.0183173	-0.0582415	0.876779	2.43601	1.46548	0.0374624	0.0237076	0.782038	-0.00389393	6.33449	8.93118	3.84826	5.08342	6.45827	6.07126	0.00731827	0.0240631
Acute patient2	Acute patient	512	1	-0.127421	0.0680155	0.331045	0.558187	-0.198914	-0.121088	-0.136411	4.52242	0.107997	0.855273	-0.0564062	-0.572519	-0.180424	-0.431181	0.0276593	0.0977179	0.958872	-0.718289	0.00412972	1.01513	3.02951	-0.120615	0.102321	0.620471	-0.124451	-0.264248	0.408847	-0.212573	0.177166	0.0171971	-0.0150131	-0.340694	1.31838	4.62395	0.532703	-0.345006	-0.0847425	0.800452	5.156	5.41541	0.00948249	2.91796	2.73612	3.27816	-0.017952	-0.39797
Acute patient3	Acute patient	1024	1	-0.0358081	-0.0452261	-0.0237711	0.0322746	-0.0239446	0.0681167	-0.0408805	3.82824	0.0431852	2.42728	0.0353515	0.00651132	-0.0253676	-0.0540974	0.340583	0.12767	0.00590872	0.00853676	-0.00926848	1.13747	0.110436	0.0118478	0.0937351	-0.0584498	0.159484	-0.069216	-0.0183542	-0.103687	-0.00241185	-0.0521545	-0.105199	-0.0519179	-0.0403755	0.0554988	0.042577	-0.0426942	-0.0310038	0.000804626	4.90866	4.3802	1.63887	3.95509	3.77549	4.56367	0.187511	0.0514228
Acute patient4	Acute patient	1024	1	-0.533009	-0.176843	0.0847528	1.30193	-0.00619892	-0.0884509	0.340147	1.62863	0.187502	6.61325	0.864854	-0.862452	-0.665856	-0.342487	-0.875856	-0.0320553	2.7647	2.956	1.34431	1.69574	-0.468331	0.0278519	-0.0470799	2.24226	0.00968266	0.0720699	-0.0210538	-0.230626	-0.0517973	-0.137619	-0.110093	0.820308	0.748188	-0.4638	0.135614	-0.0418602	0.0949335	0.0733939	5.34103	3.5378	2.40441	6.80213	5.52018	6.98022	-0.632027	-0.173589
Acute patient5	Acute patient	512	1	-0.783632	0.0157273	0.0864289	0.358662	-0.289059	-0.447611	1.71268	4.66527	-0.0442756	0.623573	0.0444286	-0.834262	-0.40381	-0.609586	-0.712013	-0.0572626	-0.424067	-0.697355	0.0292741	0.597648	-0.370772	-0.0355415	0.0854789	0.75381	-0.0131158	-0.0486308	-0.0774488	-0.421445	-0.15648	0.107527	-0.0251586	-0.399493	-0.163382	-0.931969	-0.452855	0.979093	2.33088	-0.758049	3.81293	5.19586	1.54998	2.28825	2.37997	2.42814	-0.521597	-0.322881
Acute patient6	Acute patient	512	1	-0.540627	-0.0886885	0.0319464	0.0536517	-0.185651	-0.331441	0.14709	2.47669	0.142478	2.6272	-0.105669	-0.651849	0.877521	-0.408	-0.414355	0.0461059	-0.207688	-1.13967	0.0570373	1.63055	-0.300839	-0.0531494	-0.0336271	1.92598	0.0231868	1.01783	1.54617	-0.247535	-0.167541	0.108799	-0.0545941	-0.230741	1.24426	-0.449326	0.125545	0.318602	1.08297	-0.553001	6.48159	4.90628	2.23627	5.27765	4.66784	5.61265	-0.0750918	-0.196538
Acute patient7	Acute patient	4096	1	-0.458047	-0.0793448	0.0357708	1.10902	-0.200838	-0.307838	0.020717	7.80271	0.0862529	1.13478	0.0120841	-0.567678	-0.382788	-0.450445	-0.284912	0.641075	1.27701	-0.887489	-0.169059	2.65713	0.0332665	0.874231	0.372663	6.29054	-0.0625183	0.456898	0.152997	1.68717	1.20129	0.00959909	-0.152202	-0.742209	1.18215	0.3694	3.81606	0.126013	2.0017	-0.567545	7.70861	8.03997	4.83136	3.34624	7.95048	8.09072	2.23679	-0.525374
Acute patient8	Acute patient	256	1	-0.0689331	-0.135159	1.87459	0.0700343	-0.0532699	0.0142068	0.0906108	0.752319	-0.3	0.00431734	0.0989223	-0.280928	-0.208438	-0.308208	-0.249679	0.0270155	-0.27959	-0.14334	-0.0930299	0.729828	0.0547314	-0.0796848	0.0245027	0.0013726	0.00025404	-0.0478462	-0.173478	-0.19036	0.0245691	-0.121028	-0.0862185	-0.159902	4.60043	-0.318966	-0.117787	0.00336609	0.926031	0.00021233	0.00158709	1.59729	0.0751086	2.09133	1.51886	2.53419	-0.311158	-0.116287
Acute patient9	Acute patient	64	1	0.627603	-0.386662	0.235082	2.53099	-0.241995	-0.100106	0.115516	1.05737	0.000678453	0.000126231	0.0791166	-0.122917	0.504241	-0.169265	-0.252561	-0.278722	-0.202107	-0.0790967	-0.0902655	-0.0191507	-0.145835	-0.135918	-0.00456985	0.00072604	0.000125404	-0.115984	1.07964	-0.0292201	-0.0819965	-0.183666	-0.336285	0.0273845	2.25105	-0.278979	0.205525	-0.205158	-0.0393136	0.000120522	0.000478716	1.74728	-0.106749	0.488874	2.04108	1.7787	-0.265529	-0.0391628
Acute patient10	Acute patient	4096	1	-0.593487	-0.477629	-0.262351	-0.044621	-0.452442	-0.621535	-0.325291	-0.583703	0	0.00415407	-0.236887	-0.0676858	-0.384251	-0.69965	-0.836887	-0.868102	-0.301112	-0.823731	-0.590622	-0.165784	-0.411824	-0.363226	-0.142735	7.2604e-05	0.0011263	-0.339415	-0.170947	-0.115118	-0.50982	-0.583393	-0.757242	-0.894901	0.244916	-0.715289	-0.781061	-0.536551	-0.275754	0.000416372	0.000365739	-0.335174	-0.505882	0.958396	0.320043	0.101707	-0.954384	-0.688969
Acute patient11	Acute patient	2048	1	-0.14937	0.0730071	-0.0619315	-0.0737665	-0.110923	-0.164258	0.0127728	2.37087	0.198352	0.000317341	-0.155452	0.0734191	-0.0704229	-0.0233183	-0.150095	-0.0622682	0.0170196	-0.133389	-0.204142	1.84092	-0.0845418	0.0801285	-0.0988015	0.42751	0.000323503	-0.0363636	0.000991914	-0.115388	0.336281	-0.125206	-0.166247	-0.138531	0.372705	-0.129077	1.32164	0.687389	1.53399	-0.00398706	0.00144982	5.60541	0.366641	2.72809	2.99392	3.4688	-0.181403	-0.186327
Acute patient12	Acute patient	256	1	-0.233918	-0.185362	0.0124684	-0.0873997	-0.1994	-0.141209	0.0165512	3.20285	-0.18435	0.000908723	-0.321636	-0.253103	-0.37554	-0.336615	-0.427794	-0.0539378	-0.210062	-0.306794	-0.229905	1.90451	0.0538872	-0.203192	-0.212916	0.285975	2.4206e-05	-0.207444	-0.11592	-0.575613	-0.319772	-0.163975	-0.233303	-0.291979	1.02329	-0.14252	0.0614021	-0.208735	0.0628164	-0.126934	6.7625e-05	3.31594	1.68966	1.43764	3.39492	3.27858	-0.413059	-0.192796
Acute patient13	Acute patient	512	1	-0.236994	0.0128246	0.178489	-0.16504	-0.0068155	-0.00530749	0.0721804	1.91744	0.186202	0.000215403	-0.25444	-0.172841	-0.329753	-0.28672	-0.178092	-0.0185147	-0.151339	-0.196623	-0.166353	0.0650744	-0.0905727	0.0450919	0.0781599	0.52453	4.3506e-05	0.11265	-0.078337	-0.165081	-0.0759005	0.0193278	-0.0130011	-0.293744	0.0338508	-0.182879	0.138133	0.225593	0.270204	0.0847342	0.000146514	4.93138	1.21227	2.83964	2.28091	3.48754	-0.236098	-0.123769
Acute patient14	Acute patient	1024	1	-0.0989297	0.033823	0.605293	-0.0960052	0.0371207	-0.0268628	0.00796681	3.56412	0.123586	0.000908723	0.33639	-0.232907	0.507946	-0.143544	-0.108981	0.0675184	-0.0468699	-0.275472	2.45674	2.15914	-0.0040825	0.223496	1.40943	0.245628	2.1303e-05	-0.0187124	0.291659	0.0103652	0.605573	0.0176552	0.047592	-0.177544	0.0167978	0.0333743	0.0507786	1.47769	1.32256	-0.2445	0.000239125	5.3236	2.0083	1.82827	2.97909	2.77786	-0.167142	0.0679263
Acute patient15	Acute patient	4096	1	-0.16335	-0.264555	-0.0115011	3.20896	-0.008851	-0.0028625	-0.0855918	5.56109	0.161113	0.857263	0.0173059	0.0136946	0.91033	1.67842	-0.280171	-0.0743648	2.11376	-0.198969	0.00127078	2.9627	0.0029234	0.0652921	-0.0203069	2.27462	-0.0491603	-0.0127059	0.0364727	-0.158727	-0.0558897	0.0908761	-0.0884169	0.00815091	0.879445	-0.329515	0.114453	-0.211049	-0.219992	-0.283021	5.62861	6.46052	5.4734	3.47456	7.31955	6.4883	-0.0448976	-0.0920726
Acute patient16	Acute patient	16	1	-0.106204	0.0359081	0.119913	0.0722201	0.103076	0.00803621	0.0203126	0.309146	-0.044806	0.44079	0.124633	0.145916	0.350765	-0.0103734	0.0411275	0.0190121	0.495381	0.0001955	0.00070784	0.61725	0.099736	0.0855228	0.0355329	0.152038	-0.0122015	0.0851254	0.115895	-0.0213248	0.0120301	0.165037	0.0496412	0.0568284	0.0440783	0.0793866	0.00300709	-0.00134705	-0.0673065	0.029478	-0.0683592	0.352639	-0.000231257	0.335313	0.395409	0.658558	-0.0155993	-0.0168613
Acute patient17	Acute patient	2048	1	-0.19018	-0.0442807	0.108472	2.51637	0.0459813	-0.12939	0.159568	3.43966	0.570162	8.46541	1.18278	2.4076	1.12726	0.0782238	-0.289865	0.360618	2.59483	-0.206892	0.356681	2.95639	-0.195389	1.90997	0.259789	1.51284	0.0236562	-0.0365694	1.17795	-0.148697	0.113666	-0.0375998	-0.154701	0.0627717	0.474596	-0.147475	0.70942	1.1159	1.80955	0.0115308	3.59289	3.97782	1.63576	8.53487	5.05788	6.88321	0.0719755	-0.058063
Acute patient18	Acute patient	2048	1	-0.609481	-0.293909	-0.17542	-0.0749219	-0.45732	-0.346493	-0.114005	5.13765	-0.675901	-0.231949	-0.397669	-0.6804	-0.668531	-0.340607	-0.702662	-0.90731	-0.0664264	-1.13068	-0.618071	2.95659	0.367795	-0.896313	-0.426119	0.156899	-0.44738	-0.292292	-0.273157	-0.820669	-0.195868	-0.575012	-0.38026	-0.33111	-0.189835	-0.822452	2.01795	-0.750348	-0.245899	-0.473521	3.11635	5.36039	3.98777	2.74012	5.89023	5.84661	-0.453252	-0.490295
Acute patient19	Acute patient	256	1	-0.157541	0.0997469	0.231309	0.0268856	-0.108678	-0.168022	-0.00937733	0.738528	0.085245	0.196981	-0.0743856	-0.0531594	-0.136374	-0.11532	-0.161064	-0.0848312	-0.0138747	-0.123154	0.128809	0.030377	0.950424	0.0117842	0.225975	-0.1257	-0.144894	0.428788	0.00661926	-0.0592331	0.0142643	0.0737841	-0.0387016	-0.0347856	0.0263677	-0.250887	-0.145178	-0.0142874	0.0823154	-0.13908	2.29579	-0.0744084	-0.0448186	0.661479	1.97221	-0.0800254	0.13598	-0.155651
Acute patient20	Acute patient	128	1	-0.138781	0.0581916	-0.0151868	0.17967	0.00898974	-0.0208953	0.618766	-0.240796	-0.112794	0.394453	-0.0710143	-0.111608	1.1492	0.0153693	-0.171975	-0.0287609	0.0784956	-0.233777	0.16107	1.26121	0.154441	0.0392745	-0.0962272	0.132841	-0.0499613	0.115684	1.54819	-0.0880647	0.085645	0.00543394	-0.0562785	0.098928	2.14153	-0.206681	-0.00596275	0.102389	0.0697502	-0.00587462	3.48881	0.00511901	0.284305	0.800212	2.77278	2.78419	-0.012225	-0.0262811
Acute patient21	Acute patient	4096	1	-0.15445	0.058685	0.18781	2.18046	-0.0229614	-0.0854581	-0.0755892	4.08365	0.0926797	0.72816	0.262096	-0.406075	1.10172	0.788758	-0.301827	-0.00803142	1.42839	-0.284023	0.23404	1.89715	-0.167596	0.0640038	0.0562597	1.85621	0.00310513	-0.0418029	0.13942	0.0795501	-0.00136232	0.0362727	-0.0385774	0.371291	0.212202	-0.064472	-0.0904579	0.0201136	-0.213314	-0.381963	4.92119	5.16222	2.73603	2.20269	6.39335	6.04982	-0.0994234	-0.0303326
[truncated: 8 more columns]
